# Supplementary material for: The SIMPLIFY Protocol: A Monophasic Extraction System Suitable for Exposomics, Metabolomics, Lipidomics, and Proteomics Research
Source: Anal Chem. 2025 Nov 19;97(47):26175–83. doi: 10.1021/acs.analchem.5c05322 (PMC12676512; doi:10.1021/acs.analchem.5c05322)
Supplement: Supplementary file 2 [file ac5c05322_si_002.xlsx]

## Sheet: Legends
Table S1. Main Mzmine parameters for data processing
Table S2. List of detected compounds across four extraction ratios compared with the established exposomics/metabolomics method.
Table S3. List of detected lipids across four extraction ratios compared with the established lipidomics method.
Table S4. List of detected compounds in SRM-1950 extracted using the MMI480 method and the established exposomics/metabolomics (ExMet) method.
Table S5. List of detected compounds in SRM-1957 extracted using the MMI480 method and the established exposomics/metabolomics (ExMet) method.
Table S6. Lipid profiles in SRM-1950 extracted using the MMI480 method and the established lipidomics (LIP) method.
Table S7. Linearity results of three calibration curves using MMI480, the exposomics/metabolomics (ExMet) method, and the lipidomics (LIP) method.
Table S8. Quantitative values (ng/mL) of PFAS in SRM-1950 and SRM-1957 using the newly developed method.
Table S9. Quantitative values of metabolites (ng/mL) and lipids (µg/mL) in SRM-1950 using the newly developed method.
Table S10. Exposomics/metabolomics profiles of compounds extracted from in-house quality control samples using MMI480 and the established MeOH method in a cross-laboratory assessment.
Table S11. Lipidomics profiles of compounds extracted from in-house quality control samples using MMI480 and the established LIP method in a cross-laboratory assessment.
Table S12. Derivatized compounds in NIST Omnivore extracted using the newly developed MMI480 method and the established ExMet method.
Table S13. Derivatized compounds in NIST Vegan extracted using the newly developed MMI480 method and the established ExMet method.
Table S14. Proteomics results from different A375 cell counts extracted using the newly developed MMI480 method and the urea lysis method.

## Sheet: Table S1
Table S1. Main Mzmine parameters for data processing
Parameters
Mass detection	MS1 (1.5E3)
Chromatogram builder
Scan filter	MS1
Minimum consecutive scan	5
Minimum intensity	1000
Minimum absolute height	1500
m/z tolerance	0.007 (7 ppm)
Local minimum resolver
Chromatographic threshold	0.7
Minimum RT search range	0.08
Absolute height	1500
Peak top/edge	1.05
RT duration	0.01-1.2
Alignment
m/z tolerance	0.009 (8 ppm)
Weight for m/z	3
RT tolerance	0.15
Weight for RT	1
Peak finder
Intensity tolerance	0.1
m/z tolerance	0.01 (10 ppm)
RT tolerance	0.1
Identification
m/z	0.009 (10 ppm)
RT	0.2
ISTDs normalization in exposomics/metabolomics
ISTDs	Retention time ranges (min)
Tryptophan-d5	0.0-2.0
13C3-PFHxS	2.0-4.0
13C8-PFOS	4.0-5.0
DCA-d4	5.0-6.0
LCA-d4	6.0-7.0
Heptadecanoic acid	7.0-10.0
ISTDs normalization in lipidomics
ISTDs	Retention time ranges (min)
LPC(17:0)	0.0-5.5
PC(16:0/d30/18:1)	5.5-7.2
PC(19:0/19:0)	7.2-12.0

## Sheet: Table S2
Table S2. List of detected compounds across four extraction ratios compared with the established exposomics/metabolomics method.
Metabolites	m/z	Class	MMI120-RSD	MMI240-RSD	MMI360-RSD	MMI480-RSD	ExtMet-RSD	MMI120_peak-area	MMI240_peak-area	MMI360_peak-area	MMI480_peak-area	ExtMet_peak-area
N-Acetylasparagine	173.059	Amino acids, peptides, and analogues	39.6478	6.57193	8.30743	2.15571	3.29811	829.056	913.568	1263.6	1673.38	306.287
5-Aminopentanoate	116.072	Amino acids, peptides, and analogues	22.1072	3.3926	1.86639	3.79763	4.19724	8667.24	4709.92	3960.44	3554.41	774.59
Proline	114.056	Amino acids, peptides, and analogues	30.8227	3.31835	3.74524	5.41274	7.42484	2338.16	1204.45	1044.8	996.591	237.681
L-Dopa	196.059	Amino acids, peptides, and analogues	31.7552	5.41855	4.5226	6.77262	7.46726	1146.29	587.285	508.654	459.876	110.212
Serine	104.036	Amino acids, peptides, and analogues	42.4969	22.3903	31.3717	30.7337	62.2808	241.53	189.464	103.621	81.0835	7.4143
Leucin	130.087	Amino acids, peptides, and analogues	0.503194	4.56472	4.74295	3.01398	1.73645	28719.4	16443.9	11673	9145.01	1942.03
Phenylalanine	164.071	Amino acids, peptides, and analogues	3.07664	4.0194	4.36844	1.71014	3.6773	8091.76	4599.42	3292.06	2423.39	497.273
Tyrosine	180.067	Amino acids, peptides, and analogues	13.8001	4.73775	2.87839	6.23907	3.9742	2405.56	1511.87	1271.74	1113.73	239.201
tryptophan	203.082	Amino acids, peptides, and analogues	2.58994	2.35495	3.71037	2.60156	4.01359	6749.23	3925.04	2804.39	2139.23	456.268
N-Formylglycine	102.028	Amino acids, peptides, and analogues	27.9794	4.65985	3.8317	3.5812	6.54842	704.784	689.956	825.06	972.328	73.723
Histidine	154.062	Amino acids, peptides, and analogues	19.7353	6.87368	9.81344	14.4584	6.935	1936.03	1245.18	959.567	672.607	108.204
Creatinine	112.051	Amino acids, peptides, and analogues	31.2453	4.48806	3.82002	3.55886	7.73442	921.187	501.747	442.786	406.376	101.248
L-Allothreonine	118.051	Amino acids, peptides, and analogues	19.3919	5.62091	3.98467	5.29203	8.90578	912.362	494.371	422.859	372.6	73.7795
Methionine	148.044	Amino acids, peptides, and analogues	7.62663	3.86022	6.2058	9.76311	10.8022	658.946	418.464	312.36	242.603	50.0455
Glutamine	145.062	Amino acids, peptides, and analogues	60.9153	56.4658	37.6823	15.3549	15.4217	253.928	209.956	242.049	214.126	25.9745
Ornithine	131.089	Amino acids, peptides, and analogues	55.1327	40.1108	41.152	49.3152	16.4946	1103.8	763.682	609.254	386.715	86.3394
Glutamic acid	146.046	Amino acids, peptides, and analogues	5.11374	7.8977	8.70047	6.11457	18.1949	323.946	192.497	168.134	141.227	25.0209
Phenylacetylglutamine	263.103	Amino acids, peptides, and analogues	50.8268	10.7833	20.3721	19.6024	43.8656	371.059	228.529	136.369	84.5076	17.8861
Lysine	145.098	Amino acids, peptides, and analogues	56.7882	13.7791	65.746	60.4888	100	277.821	124.168	40.4396	4.45809	0
N-Formyl-L-Methionine	176.042	Amino acids, peptides, and analogues	99.985	46.8233	22.6691	76.0813	100	125.967	99.3741	30.0136	7.4168	0
Selenomethionine	195.992	Amino acids, peptides, and analogues	60.5198	32.2453	56.8548	121.109	100	162.773	112.242	68.5466	22.711	0
Guanidinoacetate	116.051	Amino acids, peptides, and analogues	49.1599	5.08808	8.7667	52.7508	127.798	606.17	406.235	226.077	110.661	14.9218
GCDCA	448.306	Bile acids	4.9474	3.06489	3.84881	1.75537	5.31687	1914.22	1083.4	761.803	584.551	563.068
CDCA	391.286	Bile acids	24.1585	5.294	17.2897	8.30925	6.86334	431.838	201.311	160.195	154.709	139.135
GCA	464.3	Bile acids	18.0692	4.53721	7.22298	4.72559	10.6483	583.07	366.926	238.614	185.788	167.413
CA	407.279	Bile acids	30.9268	8.27101	7.86543	9.15015	11.8683	228.491	145.175	98.6872	72.8299	68.2319
GDCA	448.306	Bile acids	12.1454	3.87778	6.29887	6.76256	13.1385	369.416	223.28	147.351	110.741	107.995
TCDCA	498.288	Bile acids	50.6356	5.86463	9.67606	13.9405	15.0954	157.767	94.1732	61.7072	38.1748	44.1097
TCA	514.283	Bile acids	60.2612	16.6937	29.2503	11.1111	25.1971	1041.31	835.711	577.632	569.343	455.197
TDCA	498.288	Bile acids	56.0376	22.7416	19.2072	38.3092	40.3458	97.0322	55.6032	36.3495	25.4404	22.3294
GHDCA	448.306	Bile acids	64.0138	37.333	60.9077	60.7932	100	7.10546	5.06387	1.36245	0.444055	0
p-Cresol sulfate	187.007	Xenobiotics	5.05269	5.02769	2.79561	3.08547	1.50053	14659.5	8039.68	6002.34	4875.35	1096.15
Monobutyl phthalate	221.082	Xenobiotics	97.4369	2.87476	2.09744	3.21923	3.17289	33.7449	88.1628	79.6573	83.563	78.9217
Pyrocatechol	109.029	Xenobiotics	11.2043	7.03372	2.44495	6.07309	3.22153	2677.79	1613.01	1145.61	869.706	188.894
3-Dehydroshikimate	171.027	Xenobiotics	26.2628	2.76814	4.26953	4.42467	4.4925	6296.61	3365.68	2907.44	2736.55	585.08
Hippurate	178.051	Xenobiotics	41.5114	5.318	4.58739	5.42502	4.66064	1022.27	682.432	477.05	345.359	66.5824
(2-Aminoethyl)Phosphonate	124.013	Xenobiotics	25.3815	3.05679	9.02328	11.2462	6.29683	1393.94	812.586	712.974	654.817	169.591
Kojic acid	141.017	Xenobiotics	34.5361	5.76523	6.4515	4.2262	6.95113	148513	71623.4	66298.6	65119	13828.1
Quinate	191.056	Xenobiotics	7.16817	13.0826	20.1125	22.4187	7.46504	351.429	210.32	188.97	147.108	37.0939
Tetradecenoic acid	225.185	Xenobiotics	19.1873	14.0231	19.2323	8.20707	7.65116	830.205	488.749	342.928	338.655	302.476
2-Oxobutanoate	101.024	Xenobiotics	30.8308	4.31202	4.75226	6.96256	8.57277	946.844	501.375	426.078	433.889	85.5474
Gemfibrozil	249.149	Xenobiotics	48.7658	10.2549	5.84649	8.82518	9.24695	197.885	82.856	77.0339	80.375	84.5772
Trans-Cinnamate	147.045	Xenobiotics	54.7299	6.51577	5.53716	19.8569	16.6333	601.17	404.937	252.887	180.027	37.0732
1,3,7-Trimethyluric acid	209.075	Xenobiotics	35.8825	8.31367	13.9261	14.7979	22.4057	849.744	1193	1151.42	922.966	77.0539
Lorazepam	318.996	Xenobiotics	60.8492	61.1984	42.4355	30.2561	27.1667	59.0358	26.2186	20.6526	25.4997	21.092
3-Hydroxy-2-methyl-4-pyrone sulfate	204.976	Xenobiotics	26.9629	7.27901	14.1376	15.9938	30.4682	639.675	451.859	334.423	233.554	55.8402
3-Methylxanthine	165.043	Xenobiotics	53.9614	7.11714	15.1628	41.3188	31.3629	547.775	384.414	261.362	140.257	23.5511
Umbelliferone sulfate	240.965	Xenobiotics	141.421	52.7082	61.6709	18.7998	39.5338	325.396	24.5423	108.368	288.077	118.614
Paraxanthine	179.059	Xenobiotics	18.9683	26.0405	10.0023	53.8231	52.6612	911.214	418.712	189.362	90.1744	23.3433
Maltol	125.025	Xenobiotics	82.0723	16.8633	10.5986	16.0436	54.1603	178.981	195.09	128.799	90.436	10.53
2,4,6-Trihydroxybenzoic acid	169.012	Xenobiotics	22.9915	16.3311	33.6423	83.1411	79.0817	176.234	93.3099	54.1858	26.2267	10.1203
3-Methoxy-4-Hydroxymandelate	197.042	Xenobiotics	64.85	32.5752	68.8433	75.739	100	149.698	95.658	56.2158	17.1327	0
3-Hydroxybenzyl Alcohol	123.045	Xenobiotics	61.4213	46.9609	100	100	100	192.058	66.9481	4.29106	0	0
3,5-Dihydroxybenzoic acid/2,6-Dihydroxybenzoic acid	153.019	Xenobiotics	65.0763	26.4266	77.7464	100	100	219.04	74.5429	8.89497	0	0
Ethylparaben	165.049	Xenobiotics	38.1161	13.8093	9.39227	17.8537	101.728	40.4548	56.8839	45.1961	30.4059	6.28123
3-Carboxy-4-methyl-5-propyl-2-furanpropionic acid	239.092	Fatty acids and conjugates	29.9838	3.70336	5.87505	9.00413	11.4191	101.458	69.0231	47.235	32.1215	26.2759
Hexadecenoic acid	253.217	Fatty acids and conjugates	5.67306	3.11783	3.35667	3.15433	1.87824	16218.6	8972.77	6411.13	4914.79	4848.09
methyltetradecanoic acid	241.217	Fatty acids and conjugates	32.1834	8.11214	5.69797	10.3825	8.25034	2099.79	1057.02	842.758	821.005	830.671
Caprylate	143.108	Fatty acids and conjugates	7.03284	5.22459	8.45404	9.87825	11.358	91.4052	58.0444	45.0137	33.7501	32.7202
Nonanoate	157.123	Fatty acids and conjugates	23.9957	14.7581	10.8122	15.0817	11.8751	105.804	67.6769	57.2398	56.7022	55.1912
C18:2	279.232	Fatty acids and conjugates	4.54457	2.5474	2.88902	3.17499	3.1447	72508	41806	29516.3	22069.1	21613.2
Gamma-Linolenate	277.217	Fatty acids and conjugates	3.35008	3.74283	2.64397	2.65087	3.72697	9746.93	5449.08	3754.51	2898.46	2894.55
oleic acid	281.249	Fatty acids and conjugates	1.65899	1.77125	1.32053	2.95847	4.13688	8383.84	6414.84	5241.29	4410.62	4202.56
C22:6	327.232	Fatty acids and conjugates	3.94294	3.34043	3.17394	5.66703	5.17004	5265.45	2947.95	1934.44	1405.17	1305.34
Arachidonic acid	303.232	Fatty acids and conjugates	5.16867	4.00842	4.9131	3.91084	5.64559	7118.81	3984.65	2470.63	1647.5	1536.84
Palmitate	255.232	Fatty acids and conjugates	20.7747	6.35238	7.7922	9.8803	7.28244	429.977	302.802	301.552	317.7	326.578
C20:5	301.217	Fatty acids and conjugates	9.27103	3.23223	3.69611	4.43173	8.0037	1483.77	854.528	540.241	375.454	359.313
Myristate	227.202	Fatty acids and conjugates	15.5026	6.49961	7.20013	16.978	11.3288	194872	103900	80604.2	74153.2	40518.7
2-Hydroxyhexadecanoic acid	271.227	Fatty acids and conjugates	5.76137	6.79888	5.83434	6.03826	13.9711	615.389	326.645	202.694	144.08	137.141
Laurate	199.17	Fatty acids and conjugates	37.395	8.85788	10.1512	13.0323	17.6326	333.677	144.189	132.707	147.959	139.04
12-Hydroxystearic acid	299.258	Fatty acids and conjugates	34.5192	15.9209	21.5009	47.0472	30.1432	9.33124	7.53511	4.94916	2.67682	2.60355
Hexanoate	115.076	Fatty acids and conjugates	23.3383	12.8654	14.273	6.09589	32.8624	610.819	409.155	352.308	295.088	52.0319
3-Hydroxy-3-methylglutarate	161.045	Fatty acids and conjugates	11.3927	18.0668	15.0472	9.41055	40.9348	443.351	276.408	246.451	206.667	32.091
16-Hydroxy hexadecanoic acid	271.227	Fatty acids and conjugates	55.7996	19.759	45.244	59.6221	41.5405	48.4322	26.9721	13.0276	7.30026	8.33098
Decanoate	171.139	Fatty acids and conjugates	27.4751	48.4502	99.2676	27.6132	44.1177	178.176	99.3822	75.7988	50.1934	71.5481
Linoleate	279.232	Fatty acids and conjugates	37.346	21.8154	34.4938	43.1342	44.622	3.48882	3.55411	2.38432	1.09466	0.94802
Arachidate	311.295	Fatty acids and conjugates	100	93.527	81.1748	93.3336	100	0	0.459138	1.23191	3.61303	0
GUDCA-d4	269.251	Internal standards	28.8011	4.96801	3.58113	3.69292	4.22232	362252	476160	491548	479101	478628
UDCA-d4	118.095	Internal standards	41.8646	3.90751	3.22945	2.34301	8.46922	42084.6	65902.4	69530.4	67606.2	70119.6
GCA-d4	411.304	Internal standards	43.62	7.60739	6.74358	5.91456	10.3295	18148.9	29315.8	31094.1	29339.1	29895
CA-d4	395.31	Internal standards	41.8162	7.93287	6.07871	5.11251	10.5551	10875.2	17601.7	18708.7	17722.1	17215.1
GDCA-d4	395.309	Internal standards	43.2767	7.29549	6.22067	4.96018	10.2418	26929.6	42798.4	45218.1	43148.5	43796.5
CDCA-d4	468.326	Internal standards	42.9496	6.60122	6.09122	5.35053	9.55047	11731.3	18450.9	19576.6	18631.2	19022.6
DCA-d4	452.331	Internal standards	43.9591	6.4141	6.30916	6.00036	9.73929	14351.2	23027.5	24328.6	23040.8	23848.7
TCA-d4	436.336	Internal standards	44.8634	7.65585	6.55015	6.50968	10.1911	11818	19035.5	20168.1	18896.8	19363.4
GLCA-d4	452.331	Internal standards	43.2118	5.40098	5.53321	5.58266	9.71145	14249.9	22511.7	23804.8	22564.4	22527.2
LCA-d4	379.315	Internal standards	43.438	7.26886	6.50555	6.31014	9.87578	18235.5	29355.3	30856.5	29480.2	29117.5
Tryp-d5	401.946	Internal standards	35.9548	3.5691	2.25781	2.16385	5.86553	118383	165870	171580	170694	164126
C6:0 d3	467.979	Internal standards	33.9973	4.21514	3.28359	3.5691	6.08707	11034.4	15160.1	15606.3	15373.6	14894.9
C17:0	416.98	Internal standards	37.6745	4.95457	3.61074	3.28146	7.50856	9610.95	13976.4	14590	14294.1	13563.5
PFHxS-13C3	506.957	Internal standards	36.5017	2.70467	2.35383	2.48096	4.98739	132437	184072	189086	188030	180705
PFOA-13C4	569.979	Internal standards	40.6338	5.57788	3.9309	3.65363	7.10947	34605.7	51942.2	53661.8	51746.4	50736.6
PFNA-13C5	518.339	Internal standards	46.659	6.52967	5.22347	6.03169	8.93468	1481.37	2369.21	2494.35	2394.92	2380.99
PFOS-13C8	208.114	Internal standards	40.8583	3.64793	4.36166	4.27307	7.7107	9476.67	14665.4	14702.6	13744.9	60602.1
PFUdA-13C7	395.31	Internal standards	42.7298	7.31451	6.00961	5.24264	10.8591	11111.4	17863.4	18811	18032.2	18256.6
LPC(18:0)	568.36	LPC	12.87	7.34916	5.37058	2.51383	3.59354	86.9603	98.9793	109.494	114.126	102.084
LPC(16:0)	540.329	LPC	16.2913	5.51689	4.14463	5.70841	7.18149	565.235	354.121	276.75	210.089	215.235
LPC(18:0)	582.376	LPC	17.7456	4.68315	5.95219	5.04308	7.56132	851.604	731.851	570.244	452.908	437.099
LPC(18:2)	564.329	LPC	27.2733	7.14001	7.76826	11.0242	24.641	347.612	231.506	162.791	107.016	92.5618
LPC(18:1)	566.344	LPC	56.2846	12.872	10.7129	45.9872	44.5542	7.18544	5.33225	4.02596	1.68532	1.97033
LPC(16:0)	540.329	LPC	54.3887	15.8343	17.0732	59.1794	72.5494	4.53281	3.30782	2.14513	1.36613	1.19242
LPE(20:4)	500.277	LPE	7.29971	5.45076	3.15943	5.13562	2.78656	1398.23	849.179	636.579	483.624	481.639
LPE(18:1)	478.293	LPE	55.968	9.45813	10.5249	7.54813	19.211	9.59656	8.09342	6.23975	4.19645	4.32242
LPE(20:4)	500.277	LPE	50.504	12.5891	7.52473	18.3196	20.4156	155.956	105.906	80.2026	51.1623	53.6238
Normetanephrine	182.08	Others	12.3368	6.73515	6.1441	3.95751	2.3453	1096.46	1190.15	1283.88	1317.87	282.681
2-Ketohexanoic acid	129.056	Others	4.67604	5.83004	3.35215	4.07697	4.06928	3816.01	2095.14	1472.3	1179.62	256.008
Indoxyl Sulfate	212.002	Others	5.57311	7.65792	4.29651	8.85855	4.32295	1536.36	911.665	682.119	586.447	133.929
Uric acid	167.021	Others	25.8319	3.20011	6.53516	4.02746	5.05782	7948.52	4626.17	4242.05	3914.35	948.394
scyllo-Inositol	179.056	Others	14.911	2.98244	5.05575	7.0206	5.29744	4259.17	2464.78	2165.04	1873.51	363.754
Mevalolactone	128.035	Others	23.0994	7.64636	10.2002	8.8137	5.51161	1256.33	628.893	546.912	519.663	120.873
Lactic acid	89.0244	Others	26.1355	5.31124	6.82352	5.17984	6.07612	3253.02	1722.54	1539.86	1427.31	289.253
2,4-Dihydroxybutanoic acid	119.035	Others	23.2305	5.0322	8.13164	3.31368	7.76473	879.998	459.215	421.21	389.325	79.2916
Deoxyuridine	227.065	Others	26.7982	2.11529	5.60043	4.93989	7.94713	1674.51	941.652	816.792	778.641	144.244
Fumaric acid	115.04	Others	8.27472	8.93464	8.4894	12.6921	9.55239	590.058	317.077	229.497	165.596	34.9466
Retinoate	299.201	Others	59.5743	26.8063	21.6448	34.3001	16.7615	1231.99	501.093	491.515	555.717	543.341
Succinic Anhydride	99.0064	Others	32.3606	12.2264	13.9204	20.0456	16.8925	1485.84	609.596	528.174	491.252	99.6969
Homogentisate	167.042	Others	22.6453	19.9193	33.6079	37.2133	21.5523	477.783	280.083	185.513	158.173	34.7239
3-Hydroxyisobutyric acid	103.04	Others	17.1889	11.5177	22.9969	10.0711	23.3372	479.65	268.682	213.816	192.764	39.3884
Glucose 6-Phosphate	297.152	Others	52.2102	12.6102	11.4495	14.8918	40.6338	1555.19	731.972	675.284	721.191	877.309
Oxaloacetic acid	131.002	Others	62.1383	113.336	143.024	26.2804	55.708	915.968	364.987	334.612	253.937	69.5087
5-Acetylamino-6-formylamino-3-methyluracil	225.064	Others	39.6564	9.30544	8.21634	20.6682	72.8466	1167.21	713.112	410.529	235.4	20.1961
Cytidine	242.08	Others	67.0062	76.7016	287.006	89.9612	76.0308	192.489	166.613	81.9982	21.0627	15.2144
3-(3-Hydroxyphenyl)propionic acid sulfate	245.009	Others	11.9887	24.0822	24.6355	33.0942	100	300.914	199.016	141.93	90.2431	0
Galactonic acid	195.046	Others	98.8216	45.2618	84.8463	99.8732	100	129.308	113.425	41.6506	10.6478	0
5-Methoxyindoleacetate	204.066	Others	52.4634	18.7626	51.4411	100	100	218.165	111.972	53.3486	8.28338	0
Homoveratric acid	195.06	Others	55.2229	25.0003	114.222	100	100	191.157	134.451	43.8881	0	0
Neopterin	252.082	Others	59.3335	40.0312	49.3679	100	100	243.223	140.965	33.75	1.80037	0

## Sheet: Table S3
Table S3. List of detected lipids across four extraction ratios compared with the established lipidomics method.
Lipids	m/z	Class	Categories	MMI120-RSD	MMI240-RSD	MMI360-RSD	MMI480-RSD	ExtMet-RSD	MMI120_peak-area	MMI240_peak-area	MMI360_peak-area	MMI480_peak-area	LIP_peak-area
Butyrylcarnitine	232.154	CAR	Fatty acyls	6.71277	9.16653	5.93448	11.5832	23.0908	40.8394	36.8006	36.3044	32.5915	6.36553
Hexanoylcarnitine	260.185	CAR	Fatty acyls	3.81928	9.817	7.19074	8.63838	18.3179	69.875	48.6269	36.3414	31.81	6.81933
Isovaleryl-carnitine	246.17	CAR	Fatty acyls	5.41326	8.27235	5.43554	10.4919	22.8561	82.3776	65.9488	58.882	52.2663	9.12601
Nonanoylcarnitine	302.232	CAR	Fatty acyls	6.22893	11.6137	6.76291	8.88612	5.54071	61.0422	46.4398	34.9276	29.1136	22.9333
hexadecenoylcarnitine (C16:1-Car)	398.326	CAR	Fatty acyls	4.16545	12.0742	7.78059	10.6361	5.19711	59.7156	37.0431	25.357	20.3745	28.3659
Myristoyl-L-carnitine	372.311	CAR	Fatty acyls	6.03435	9.69906	6.59418	8.98958	13.0393	64.3244	39.4446	28.2702	21.3906	28.9032
acetylcarnitine	204.122	CAR	Fatty acyls	5.42318	10.2409	9.18507	11.6705	56.6005	408.98	463.445	539.975	573.311	47.402
9-decenoylcarnitine (C10:1-Car)	314.232	CAR	Fatty acyls	8.53295	15.7491	10.6195	11.8894	17.386	156.138	103.271	84.3242	72.8434	67.5238
octadecadienylcarnitine (C18:2-Car)	424.343	CAR	Fatty acyls	4.49594	9.14633	8.61774	11.5539	6.43539	180.724	111.674	77.0761	58.9956	89.5439
Palmitoylcarnitine	400.342	CAR	Fatty acyls	3.60066	8.03513	6.60671	9.07554	5.42269	251.096	154.785	112.638	91.2845	118.088
L-Carnitine	162.112	CAR	Fatty acyls	6.05171	9.44612	11.4141	23.6349	64.6523	2024.79	2568.5	3347.66	3133.54	162.07
octadecenoylcarnitine (C18:1-Car)	426.359	CAR	Fatty acyls	2.37842	8.50378	5.49423	9.37869	5.03181	347.759	249.909	191.275	152.649	189.678
CE(16:0)	642.617	CE	Sterol Lipids	100	57.9425	117.006	28.4175	2.32547	0	1.27139	2.48323	20.5462	18.1439
CE(16:1)	369.351	CE	Sterol Lipids	22.7359	15.5571	14.0588	3.26275	3.6959	415.142	1121.97	1423.77	1632.38	1358.52
CE(17:0)	369.351	CE	Internal standards	100	91.688	101.513	29.2265	5.53108	0	795.002	1896.93	8537.78	14056.7
CE(18:0)	369.351	CE	Sterol Lipids	100	78.2372	88.548	15.4772	5.52377	0	18.3203	73.6627	186.486	289.87
CE(18:1)	369.351	CE	Sterol Lipids	56.8991	24.5531	32.5509	4.17942	4.5117	165.399	945.473	1478	1420.05	1432.48
CE(18:2)	666.618	CE	Sterol Lipids	28.2078	16.095	11.071	3.54792	1.44475	43.9559	161.594	197.197	236.403	177.231
CE(20:4)	690.618	CE	Sterol Lipids	29.5053	19.9701	20.3282	5.19515	2.91659	12.4846	27.8116	42.524	46.6918	51.7258
CE(20:5)	369.351	CE	Sterol Lipids	42.2562	33.0825	57.0495	14.4361	45.9621	14.7921	15.7577	34.8968	18.2534	35.9756
CE(20:5) (2)	369.351	CE	Sterol Lipids	45.1235	17.2953	9.38691	3.0895	6.41856	22.2821	158.615	210.699	223.921	177.141
Cer(d18:1_17:0)	552.535	Cer	Internal standards	9.51371	2.66829	4.71646	3.74035	1.9063	98343.3	108467	102377	99828.9	168022
Cer(d18:1_18:0)	566.552	Cer	Sphingolipids	10.8902	7.38911	3.15406	6.77455	10.2307	133.548	93.2266	64.5969	49.603	78.8655
Cer(d18:1_18:0), loss of H2O	548.539	Cer	Sphingolipids	22.1358	10.4386	10.622	16.0759	11.8728	30.4703	20.8666	14.6092	10.4685	19.6785
Cer(d18:1_22:0)	622.617	Cer	Sphingolipids	12.3964	5.52534	4.2481	14.5794	8.61008	578.933	358.235	273.722	236.355	337.709
Cer(d18:1_23:0)	636.63	Cer	Sphingolipids	23.54	6.79675	5.12452	4.16164	7.68963	451.787	338.136	253.854	209.891	352.3
Cer(d18:1_24:0)	650.646	Cer	Sphingolipids	29.1774	5.7747	3.7982	3.03855	7.04418	1618.03	1426.94	1060.92	889.987	1382.43
Cer(d18:1_24:1)	648.634	Cer	Sphingolipids	24.669	5.42367	12.3483	10.9631	8.62432	1534.81	653.418	625.909	589.432	528.151
Cer(d18:1_24:1), loss of H2O	630.618	Cer	Sphingolipids	19.5035	7.20209	5.04368	4.52387	9.82194	234.083	97.1218	69.224	55.9046	87.8306
Cer(d18:1_26:0)	660.663	Cer	Sphingolipids	104.442	7.89479	9.00554	9.61901	19.7612	4.2018	6.51812	3.80432	3.28556	4.1707
Cer(d40:1)	604.602	Cer	Sphingolipids	14.0763	6.57183	4.27768	4.82706	9.35816	107.424	67.651	45.9115	37.3661	66.8902
Cer(d42:1)	632.634	Cer	Sphingolipids	35.4337	5.23899	4.53524	2.56527	7.769	255.413	240.368	180.349	146.572	250.099
DG(18:1_18:1))	643.527	DG	Glycerolipids	13.0106	10.6755	4.11078	4.79232	27.5906	102.792	86.9716	73.5987	62.4099	56.695
DG(36:3)	641.511	DG	Glycerolipids	12.8246	6.92749	5.93307	9.74092	10.949	52.2616	63.0814	50.0295	33.2686	28.1102
HexCer(d18:1_22:0)	784.666	HexCer	Sphingolipids	15.4944	5.91178	4.23933	4.07765	5.72217	293.051	153.532	112.841	93.4029	124.293
HexCer(d18:1_23:0)	798.681	HexCer	Sphingolipids	10.9142	5.15397	4.19288	2.15632	4.80737	158.884	74.8219	50.3013	41.1883	63.6971
HexCer(d18:1_24:0)	812.697	HexCer	Sphingolipids	8.39366	5.9784	5.42777	5.26449	7.68069	379.03	199.862	136.503	107.038	197.836
LacCer(d18:1_16:0)	862.624	LacCer	Sphingolipids	4.82416	4.92431	2.91098	3.49962	4.08822	563.601	380.636	316.184	268.828	265.434
LPC(14:0)	468.308	LPC	Glycerophospholipids	5.33859	10.4874	4.53098	8.98525	6.88837	1072.63	626.197	458.012	363.487	415.533
LPC(16:0)	496.342	LPC	Glycerophospholipids	9.56366	6.09771	4.75233	8.47038	3.1256	26262	27362	23377.6	20101.1	20660.2
LPC(16:0e)	482.36	LPC	Glycerophospholipids	5.17271	8.20413	4.42749	7.85246	5.31042	470.305	279.918	201.158	159.37	204.622
LPC(16:0p)	480.344	LPC	Glycerophospholipids	6.24183	10.8687	4.53142	10.1897	5.39869	426.217	247.014	178.118	139.888	186.946
LPC(16:1)	494.324	LPC	Glycerophospholipids	5.34509	10.4518	5.53911	8.46658	6.08326	1734.59	999.683	720.695	574.455	715.948
LPC(17:0)	510.356	LPC	Internal standards	5.08074	6.88223	5.28027	7.7178	3.24593	196511	177544	165622	160078	255389
LPC(18:0)	524.371	LPC	Glycerophospholipids	3.86085	8.65822	4.91799	7.70769	6.51862	15224.9	10992.5	8511.94	6999.86	8674.19
LPC(18:1)	522.356	LPC	Glycerophospholipids	4.87997	8.66521	4.44311	8.14726	3.40128	15613.1	10894.6	8378.77	6998.12	8313.77
LPC(18:2)	520.34	LPC	Glycerophospholipids	5.93343	10.1784	4.26407	8.34602	4.09748	18795.5	12812.2	9869.53	7879.46	9275.03
LPC(20:3)	546.355	LPC	Glycerophospholipids	13.0269	14.0381	4.21072	10.1984	7.18198	1821.05	910.55	635.92	474.174	572.967
LPC(20:4)	544.339	LPC	Glycerophospholipids	10.1722	10.5126	3.74952	7.73132	5.98841	4456.63	2318.59	1558.09	1175.82	1575.9
LPC(20:5)	542.324	LPC	Glycerophospholipids	14.4703	21.1621	10.8067	9.26657	7.35426	675.021	360.204	249.89	201.481	254.033
LPC(22:5)	570.354	LPC	Glycerophospholipids	14.9159	11.0732	5.73627	10.4443	8.82328	319.002	162.397	118.663	79.959	107.672
LPC(22:6)	568.339	LPC	Glycerophospholipids	14.0248	13.6625	4.49991	8.95487	5.5493	1188.03	566.757	385.977	290.221	364.032
LPE(20:4)	502.293	LPE	Glycerophospholipids	5.70012	10.3007	6.30706	6.97476	6.19386	144.89	79.6591	54.9101	40.3164	58.8543
LysoPE(18:1)	480.308	LPE	Glycerophospholipids	6.38163	15.5748	7.04087	9.84795	10.4447	133.718	64.1608	45.5033	34.978	54.7372
PC (O-42:5)	850.668	PC O-	Glycerophospholipids	4.82498	5.81535	4.58192	3.10197	9.66529	4843.21	2152.43	1319.52	940.71	1836.05
PC(15:0_15:0)	706.538	PC	Glycerophospholipids	3.91213	4.38692	2.11881	2.50443	7.32233	8366.71	4704.29	3395.42	2656.84	3523.5
PC(16:0_16:0)	734.568	PC	Glycerophospholipids	32.1216	55.8392	5.84997	6.59769	83.5246	135.804	232.06	208.051	159.12	144.972
PC(16:0_18:1)	760.591	PC	Glycerophospholipids	3.69791	4.2358	2.50681	3.03835	4.65152	107573	78043.8	68970.3	63097.8	60095.3
PC(16:0_d30_18:1)	790.773	PC	Internal standards	4.14562	3.59847	3.11327	2.33991	2.6134	49501.1	64367.8	69553.3	73444.4	89877.8
PC(17:0_17:0)	762.602	PC	Internal standards	9.58821	2.30669	3.02098	1.8521	1.50235	174922	201378	200367	192711	271689
PC(18:0_18:0)	790.631	PC	Glycerophospholipids	26.1421	9.90952	10.0459	9.93962	6.54553	219.725	99.3774	77.9224	56.7168	94.7261
PC(18:0p_18:1(9Z))	772.624	PC	Glycerophospholipids	4.28796	5.29645	3.37105	1.0456	11.117	9230.45	3913.02	2381.55	1764.78	3364.75
PC(18:0p_22:6)	818.605	PC	Glycerophospholipids	5.30984	4.97868	3.02438	3.62365	7.92015	1013.44	563.408	390.011	300.514	436.407
PC(19:0_19:0)	818.665	PC	Internal standards	22.3263	4.97792	1.32771	1.73374	1.3092	194689	300300	291022	270678	408522
PC(32:1)	732.554	PC	Glycerophospholipids	3.83854	3.90365	2.19879	2.6691	6.51029	35330.6	21329.4	15793.3	12716.7	15878.9
PC(32:2)	730.538	PC	Glycerophospholipids	3.63412	3.5963	3.43451	2.94804	9.52407	10269	4743.18	3024.16	2208.04	3920.65
PC(34:1)	760.585	PC	Glycerophospholipids	18.4425	21.1837	31.8569	28.467	20.6532	34064.7	21438.6	18608.9	16033	17555.4
PC(34:2(OH))	774.563	PC	Glycerophospholipids	4.75923	10.3859	8.73264	16.9397	8.28908	32.6806	18.4465	12.592	8.84385	25.9779
PC(34:2)	758.576	PC	Glycerophospholipids	3.55738	3.82234	2.23946	4.05411	4.49851	140896	95260.1	79127.1	69172.5	71288.7
PC(34:3)	756.554	PC	Glycerophospholipids	7.93769	4.69666	2.47698	2.67637	9.08176	41360.5	17798.3	11441.8	8327.22	14404.9
PC(34:3) (2)	756.554	PC	Glycerophospholipids	21.217	4.24302	4.48465	4.96952	9.80528	18978.1	5797.27	3615.03	2658.28	4639.73
PC(36:1)	788.619	PC	Glycerophospholipids	3.97796	3.49716	2.29637	2.78102	6.54307	96683.9	59563.6	43862	35013	46775.9
PC(36:2(OH))	802.594	PC	Glycerophospholipids	7.89965	28.7185	89.1229	100	18.1877	9.77127	4.71741	1.20357	0	4.62151
PC(36:2)	786.606	PC	Glycerophospholipids	4.1757	2.26512	2.92149	4.10653	4.46246	117003	82058.6	71999.6	65732.9	63921.4
PC(36:2) (2)	744.554	PC	Glycerophospholipids	3.43794	3.65631	3.72135	3.01873	10.627	10804.9	4692.69	2942.5	2130.41	3984.83
PC(36:3)	784.586	PC	Glycerophospholipids	27.511	5.03068	2.30298	2.02722	5.14064	53731.4	31572.9	28281.4	23966.3	25416.2
PC(36:3) (2)	784.58	PC	Glycerophospholipids	12.067	3.49118	47.203	26.6574	83.2727	2476.34	2178.91	1643.76	1687.53	949.851
PC(36:3) (3)	784.587	PC	Glycerophospholipids	13.2169	3.38893	2.45592	3.28826	6.98999	121354	68234.1	46502.2	33509.4	46437.7
PC(36:4)	782.575	PC	Glycerophospholipids	3.50157	3.20851	2.76875	3.08785	4.01629	120661	84113	71538.7	65338.8	64463.5
PC(36:4) (2)	788.56	PC	Glycerophospholipids	12.9858	8.60733	7.56059	8.04785	3.40812	416.035	320.807	215.311	167.355	178.64
PC(36:4) (3)	782.568	PC	Glycerophospholipids	13.1176	2.74998	4.6854	4.29945	3.59801	12920.8	12651.6	12997.9	12256	8794.64
PC(36:4) (4)	782.57	PC	Glycerophospholipids	28.2356	4.9831	10.3951	21.5634	8.77516	49475.6	27569.7	17013.4	11326.1	20837.5
PC(36:5)	780.555	PC	Glycerophospholipids	3.63481	3.46993	2.4814	2.64718	7.68563	66688.4	35509.1	24626.5	18857	28426.8
PC(36:5) (2)	780.554	PC	Glycerophospholipids	3.67639	9.97912	5.8672	8.1401	5.41805	1148.62	708.775	501.143	399.164	563.095
PC(38:1)	816.648	PC	Glycerophospholipids	5.61689	5.52158	3.60592	2.79834	10.6236	2858.06	1227.68	738.18	541.33	1045.19
PC(38:2)	814.633	PC	Glycerophospholipids	7.29312	11.2028	9.51878	7.10489	8.5416	11186.4	5515.43	3578.65	2722.15	4487.75
PC(38:3)	812.618	PC	Glycerophospholipids	5.85904	4.09519	2.2575	2.0616	9.09073	75766.9	42888	30499	23905.8	34281.5
PC(38:4)	810.604	PC	Glycerophospholipids	4.59144	3.93701	2.20253	2.04662	6.07506	88129	62953.1	49715.7	40949.7	49178.9
PC(38:4) (2)	810.594	PC	Glycerophospholipids	14.463	45.1349	65.0591	3.26314	28.7729	24168.8	3299.23	2594.67	3256.95	8803.68
PC(38:4) (3)	810.599	PC	Glycerophospholipids	3.34678	19.7073	17.8167	81.3425	79.3189	14301.5	5239.78	3495.7	5257.82	4203.34
PC(38:4) (4)	810.6	PC	Glycerophospholipids	8.07885	4.79686	12.0246	9.40549	18.056	21546.3	9710.05	6592.51	6703	9743.98
PC(38:5)	808.585	PC	Glycerophospholipids	3.47831	3.63028	6.67218	14.3147	6.30149	85139.8	51926.4	39222.8	28369.7	40725.9
PC(38:6)	806.573	PC	Glycerophospholipids	3.1159	3.41958	1.97277	1.8125	5.30801	90676.1	62731.6	47276.3	38181.7	50194.2
PC(38:6) (2)	806.569	PC	Glycerophospholipids	5.88825	3.25684	3.48684	3.27067	10.9325	28388.7	11307.7	7559.28	5442.18	9516.35
PC(40:4)	838.632	PC	Glycerophospholipids	3.79894	4.84084	8.65983	3.42457	11.8483	6755.34	3088.44	1712.66	1210.08	2646.97
PC(40:4) (2)	838.631	PC	Glycerophospholipids	3.23883	5.16684	2.81778	2.03222	11.4115	1130.47	489.211	314.731	231.93	429.88
PC(40:5)	836.615	PC	Glycerophospholipids	4.33094	3.46395	4.31548	9.04628	7.95016	21748.2	11464.5	7776.75	5483.36	9205.15
PC(40:6)	834.604	PC	Glycerophospholipids	2.94838	4.00885	2.19143	2.97448	7.07733	48259.8	27846.6	19874.4	14875.6	21303.3
PC(40:6) (2)	834.6	PC	Glycerophospholipids	14.8601	3.52651	2.76571	3.1172	37.8148	2698.76	2469.57	1785.94	1390.54	1503.4
PC(40:7)	832.584	PC	Glycerophospholipids	3.57522	3.64075	3.15803	3.34843	14.1783	11878.1	5778.51	3738.11	2777.57	4748.66
PC(40:7) (2)	832.584	PC	Glycerophospholipids	4.03795	4.7818	3.52043	3.56003	8.87068	1062.16	465.146	295.735	219.523	363.76
PC(40:8)	830.569	PC	Glycerophospholipids	4.81685	9.00298	5.91895	9.43856	4.92097	764.974	457.282	325.618	259.307	375.827
PC(42:5)	864.646	PC	Glycerophospholipids	4.76104	3.95194	13.7003	14.1883	11.2653	781.491	359.649	199.639	145.737	302.078
PC(42:6)	862.629	PC	Glycerophospholipids	5.1855	4.97021	11.2025	5.50203	10.2656	497.136	238.943	147.961	112.989	179.403
PC(42:8)	875.624	PC	Glycerophospholipids	5.14838	3.77689	5.25509	8.14828	6.95695	635.621	358.571	233.848	156.94	258.162
PC(O-32:0)	720.59	PC O-	Glycerophospholipids	3.26667	4.78929	3.70676	2.71914	10.542	7498.22	3131.5	1906.64	1403.32	2733.98
PC(O-32:1)	718.575	PC O-	Glycerophospholipids	3.4407	4.79795	3.93344	2.50249	11.672	5573.1	2404.02	1486.18	1086.24	2064.74
PC(O-34:1)	746.607	PC O-	Glycerophospholipids	3.91184	5.5274	2.67571	1.75133	9.95627	17746.3	7652.51	4709.54	3398.66	6532.33
PC(O-34:2)	744.59	PC O-	Glycerophospholipids	4.22686	6.53103	5.11798	3.03318	9.63843	14477.9	6913.87	4583.5	3353.54	5547.14
PC(O-34:3)	742.575	PC O-	Glycerophospholipids	3.86661	4.13631	3.66082	2.47464	11.6487	21616	9947.02	6249.1	4497.86	7443.52
PC(O-36:3)	770.604	PC O-	Glycerophospholipids	3.98331	4.96918	4.19576	3.85418	12.4144	7265.53	2937.61	1762.18	1306.39	2555.69
PC(O-36:3) (2)	770.605	PC O-	Glycerophospholipids	4.21564	4.72096	26.3829	17.7342	19.9909	9359.04	4571.43	2520.17	1608.55	3327.96
PC(O-36:4)	768.586	PC O-	Glycerophospholipids	51.8628	48.8367	68.335	10.3651	67.458	310.561	163.193	124.502	51.675	235.323
PC(O-36:4) (2)	768.59	PC O-	Glycerophospholipids	3.40675	4.50452	3.34153	2.70655	9.08931	35266.6	18017.9	11923.5	8707.98	14140.5
PC(O-36:5)	766.573	PC O-	Glycerophospholipids	5.38993	3.68263	2.85043	2.36498	8.15125	3031.67	1484.28	998.524	748.987	1177.85
PC(O-36:5) (2)	766.574	PC O-	Glycerophospholipids	4.07229	2.30676	2.3464	5.9588	8.62368	11351.7	5627.55	3509.99	2258.06	3365.25
PC(O-38:4)	796.621	PC O-	Glycerophospholipids	3.53689	4.72222	3.68224	3.07724	10.2766	18337.6	8222.64	4980.98	3561.69	6806.95
PC(O-38:5)	794.605	PC O-	Glycerophospholipids	4.47778	3.90665	2.78523	2.34039	7.61094	3630.43	2125.98	1510.4	1181.97	1644.06
PC(O-38:5) (2)	794.605	PC O-	Glycerophospholipids	3.53187	4.123	3.00427	3.42619	8.11524	24867.8	13372.8	8932.26	6514.76	10275.8
PC(O-38:6)	792.59	PC O-	Glycerophospholipids	4.32362	3.07955	30.8392	29.9753	21.3446	2636.87	1451.79	1688.27	1564.24	2666.91
PC(O-38:6) (2)	792.588	PC O-	Glycerophospholipids	8.42804	60.4415	29.0696	27.0959	24.2007	3056.77	1571.3	1717.87	1123.46	1518.65
PC(O-38:6) (3)	792.59	PC O-	Glycerophospholipids	4.41802	4.32077	1.49611	12.7793	8.88186	3838.39	2155.36	1504.28	1738.6	1676.55
PC(O-40:4)	824.651	PC O-	Glycerophospholipids	4.81721	5.62788	4.12356	5.00521	9.14251	869.912	370.866	237.392	177.326	327.105
PC(O-40:5)	822.635	PC O-	Glycerophospholipids	91.0386	6.02579	39.3139	40.204	8.47688	1942.78	312.394	313.044	254.046	272.343
PC(O-40:5) (2)	822.636	PC O-	Glycerophospholipids	3.9127	4.27636	2.6727	3.73728	8.72864	3821.8	1868.28	1222.77	897.414	1575.29
PC(O-40:6)	820.623	PC O-	Glycerophospholipids	3.60183	3.07999	2.53014	2.79565	5.92122	1323.04	843.768	653.879	527.446	652.004
PC(O-40:6) (2)	820.62	PC O-	Glycerophospholipids	3.76976	5.36172	2.52603	3.70084	9.10784	2025.63	1025.95	676.637	442.728	726.005
PC(O-44:5)	878.699	PC O-	Glycerophospholipids	22.111	5.7351	7.29162	3.26954	8.41714	1834.88	686.559	450.709	375.481	604.577
PC(P-18:0_22:6)	818.603	PC P-	Glycerophospholipids	56.8523	58.4748	6.50206	9.26471	108.066	1849.44	314.35	53.3657	41.2609	1030.15
PC(P-18:0_22:6) (2)	818.606	PC P-	Glycerophospholipids	4.41192	4.20985	2.65379	1.96379	8.69794	4842.91	2559.33	1741.89	1338.92	1952.48
PC(P-38:3)	796.62	PC P-	Glycerophospholipids	4.99146	2.6568	3.35923	3.8284	7.69227	2274.21	1225.99	861.943	625.404	937.081
PE(16:0_18:1)	718.539	PE	Glycerophospholipids	3.69365	3.96491	4.30853	2.05199	9.15069	884.565	464.569	304.505	227.078	356.881
PE(16:1e_20:3)	726.545	PE	Glycerophospholipids	26.4691	27.3095	53.5752	36.6985	21.8475	42.5512	22.0901	15.1541	13.7049	20.0028
PE(16:1e_20:3) (2)	726.542	PE	Glycerophospholipids	15.0851	12.2616	16.5898	6.52324	14.6833	1331.05	797.91	514.694	358.755	540.635
PE(16:1e_20:5)	722.513	PE	Glycerophospholipids	5.20624	8.05095	7.45133	7.64548	8	378.153	227.907	161.25	123.616	179.668
PE(18:0_18:1)	746.568	PE	Glycerophospholipids	5.56137	5.8781	4.26622	3.40588	8.27254	1446.96	727.496	455.818	335.678	580.338
PE(18:1_18:2)	742.54	PE	Glycerophospholipids	4.99312	5.8053	3.82762	3.71471	7.90113	1138.54	611.754	420.025	297.841	370.611
PE(18:1e_22:4)	780.589	PE	Glycerophospholipids	8.12263	11.669	13.0344	13.9877	25.3749	441.875	180.055	98.0693	70.8065	134.042
PE(18:1e_22:6)	776.56	PE	Glycerophospholipids	15.2794	49.8503	53.9598	35.8615	16.4882	111.408	45.1285	22.9067	20.6883	42.588
PE(18:2e_22:6)	774.543	PE	Glycerophospholipids	5.06828	4.32308	3.36727	3.47984	6.61546	374.747	249.149	199.107	166.284	179.403
PE(20:5_16:0)	738.507	PE	Glycerophospholipids	6.05399	4.67194	7.87503	5.30709	12.7985	191.165	90.3523	52.8996	40.2691	73.9832
PE(34:0)	720.554	PE	Glycerophospholipids	20.0286	7.97094	2.49803	1.75594	3.5592	4769.99	6084.33	5636.49	4565.13	9007.66
PE(34:2)	716.525	PE	Glycerophospholipids	2.57038	6.52322	4.99884	1.92535	8.34476	1238.02	694.811	461.615	335.604	523.799
PE(36:4)	740.522	PE	Glycerophospholipids	2.8836	2.04894	3.76187	4.10542	5.25564	487.09	337.138	280.835	231.299	254.912
PE(38:4)	768.555	PE	Glycerophospholipids	5.12216	2.68509	3.49245	2.48945	5.58611	2269.7	1535.5	1208.26	1007.32	1179.41
PE(38:5)	766.544	PE	Glycerophospholipids	9.05412	11.4241	10.3439	8.98217	13.6707	331.839	210.626	186.511	163.239	141.444
PE(38:5) (2)	766.541	PE	Glycerophospholipids	6.74864	5.0538	16.0122	8.20982	8.56419	1294.36	455.149	172.485	94.4011	381.484
PE(38:6)	764.523	PE	Glycerophospholipids	3.94812	4.37242	5.14348	2.83654	11.1697	3092.02	1332.7	809.837	572.581	1150.99
PE(O-16:0_18:1)	702.541	PE O-	Glycerophospholipids	4.38674	5.99468	4.26795	4.15331	9.47392	875.993	378.65	246.374	182.982	338.383
PE(O-38:5) or PE(P-38:4)	752.559	PE O-	Glycerophospholipids	55.3434	5.93759	5.42847	3.46865	56.3759	1199.32	166.833	116.618	86.718	514.63
PE(O-38:5) or PE(P-38:4) (2)	752.559	PE O-	Glycerophospholipids	4.38836	5.21273	3.37423	1.97291	10.6891	8264.15	3687.36	2113.26	1475.73	3197.12
PE(P-16:0_18:2)	700.527	PE P-	Glycerophospholipids	4.39785	2.82836	4.11041	4.04556	6.45469	845.043	473.379	337.541	252.563	352.515
PE(P-16:0_22:6)	748.527	PE P-	Glycerophospholipids	4.96722	7.15255	3.17965	2.28228	8.44719	510.944	288.384	215.453	173.196	232.273
PE(P-16:0_22:6) (2)	748.527	PE P-	Glycerophospholipids	4.15784	3.05928	2.43968	2.82537	4.03437	570.355	399.445	318.233	261.045	285.529
PE(P-18:0_18:1)	730.574	PE P-	Glycerophospholipids	5.36453	5.06848	5.0534	3.00935	11.6169	859.322	365.5	210.386	144.882	325.548
PE(P-18:0_18:2)	728.559	PE P-	Glycerophospholipids	4.41026	4.0739	3.9692	3.54361	10.8736	3216.87	1457.64	893.032	632.31	1267.96
PE(P-18:0_22:5) + PE(P-20:1_20:4)	778.573	PE P-	Glycerophospholipids	74.6768	63.2857	66.5492	6.15648	33.663	608.727	171.648	120.235	100.866	333.712
PE(P-18:0_22:5) + PE(P-20:1_20:4) (2)	778.575	PE P-	Glycerophospholipids	4.71422	4.03614	3.62467	4.19835	8.68815	1294.59	639.379	406.653	294.613	527.575
PE(P-18:0_22:6)	776.559	PE P-	Glycerophospholipids	4.19403	2.42447	2.6748	3.58588	4.98476	725.658	495.254	400.452	340.206	385.027
PE(P-18:1_20:4)	750.545	PE P-	Glycerophospholipids	6.42698	5.11108	2.10992	6.16568	10.7389	5220.99	2759.42	1902.02	1520.06	2488.1
PI(18:0_20:4)	904.591	PI	Glycerophospholipids	3.58614	2.91358	2.17525	2.0757	3.94983	5283.97	3378.41	2684.28	2256.13	2228.91
PI(38:3)	889.563	PI	Glycerophospholipids	12.41	4.34198	4.3205	11.3428	9.16061	80.195	83.3135	70.1869	59.9022	52.0101
PI(38:7)	898.554	PI	Glycerophospholipids	13.4563	13.8413	13.5558	9.2736	11.221	567.246	422.155	309.092	266.082	331.451
PI(44:4)	971.641	PI	Glycerophospholipids	29.1597	5.9941	3.29269	2.83743	5.14814	108.589	77.7255	73.2933	68.9392	56.6475
SM (d18:1_24:4)	807.635	SM	Sphingolipids	3.65497	5.24957	4.75243	3.24519	7.92638	13343.7	6821.98	3856.23	2531.34	5240.48
SM (d18:1_26:4)	835.666	SM	Sphingolipids	26.9412	5.22212	5.57416	3.62218	4.6371	6935.41	3532.63	2649.25	2097.29	2823.6
SM(d16:1_18:1) or SM(d18:2_16:0)	701.559	SM	Sphingolipids	62.9962	24.4801	23.1688	4.62167	57.4283	2012.47	1102.71	685.877	547.838	584.951
SM(d16:1_18:1) or SM(d18:2_16:0) (2)	701.559	SM	Sphingolipids	5.14727	4.52709	2.67524	2.90002	8.7899	32791.3	15597.5	9796.94	7289.39	12765.9
SM(d18:0_14:0)	677.558	SM	Sphingolipids	23.1902	20.8341	11.8584	13.203	14.3687	665.527	293.937	199.964	154.418	217.31
SM(d18:0_16:0)	705.59	SM	Sphingolipids	3.79486	3.52523	4.18765	2.2882	10.6637	12367	5289.54	3237.53	2308.64	4431.57
SM(d18:1_12:0)	647.512	SM	Sphingolipids	3.34886	8.7052	5.34771	7.36522	3.70403	290.154	178.341	127.646	102.678	144.959
SM(d18:1_16:0)	703.576	SM	Sphingolipids	3.91239	3.89365	2.41629	3.39132	6.22449	76701	48392.5	35125.4	26835.8	32279.7
SM(d18:1_17:0)	717.59	SM	Internal standards	4.25842	3.03421	4.18148	2.92157	1.9095	76354.4	72913.3	67707.8	65762.2	102678
SM(d18:1_24:0)	815.701	SM	Sphingolipids	18.2193	4.68393	4.45431	2.33728	6.08515	16382.3	7407.07	5288.63	4411.98	6716.54
SM(d18:2_14:0)	673.527	SM	Sphingolipids	3.90153	8.44603	3.93056	6.74093	5.02592	487.811	296.895	210.663	169.377	249.843
SM(d18:2_18:1)	727.574	SM	Sphingolipids	5.03322	6.8492	2.13148	7.22296	17.2209	1338.42	553.075	318.268	224.285	435.65
SM(d32:1)	675.543	SM	Sphingolipids	3.62232	3.79298	3.50794	2.74566	9.4114	26824.9	12244.1	7745.13	5643.12	10263.6
SM(d36:0)	733.621	SM	Sphingolipids	10.658	34.6204	19.1199	44.5567	27.1738	1912.81	979.518	723.22	446.976	722.664
SM(d36:1)	731.604	SM	Sphingolipids	6.0549	4.5273	4.29178	4.848	11.7188	382.148	179.144	113.742	84.5781	151.179
SM(d36:1) (2)	731.606	SM	Sphingolipids	3.11696	3.6454	2.76615	2.28059	8.48908	44189.7	24163.7	16731.9	12757.4	19450
SM(d36:2)	729.59	SM	Sphingolipids	3.73351	4.39607	2.54777	3.65843	7.00969	8915.66	4836.81	3208.89	2268.86	3030.35
SM(d38:1)	759.638	SM	Sphingolipids	2.86333	4.43715	3.48503	2.66363	9.06102	51610.2	26125.9	16705.8	12076.7	21739.3
SM(d38:2)	757.621	SM	Sphingolipids	3.92038	4.68177	1.94346	2.19868	9.22343	12022	6389.29	4237.38	3217.24	5048.33
SM(d40:1)	787.666	SM	Sphingolipids	7.19541	4.59519	5.82461	3.6912	11.7884	1846.44	865.423	572.816	432.525	643.251
SM(d40:1) (2)	787.67	SM	Sphingolipids	23.3622	5.34485	3.91101	2.24602	4.8848	21534.4	9811.39	7566.16	6427.07	8154.47
SM(d40:2)	785.649	SM	Sphingolipids	35.755	12.0907	27.8268	52.0963	18.0654	145.534	78.8101	42.2963	22.5773	58.4094
SM(d40:2) (2)	785.653	SM	Sphingolipids	3.06455	4.21072	3.23416	2.68346	8.82744	70344.3	35690.5	23155.6	16824.9	29485.3
SM(d42:1)	815.699	SM	Sphingolipids	22.0462	7.69407	3.8176	2.66423	7.57517	1425.67	524.991	366.745	308.464	469.459
SM(d42:2)	813.681	SM	Sphingolipids	49.6749	50.6538	6.7038	6.49052	113.79	5398.18	643.63	263.276	207.269	1233.15
SM(d42:2) (2)	813.687	SM	Sphingolipids	26.7903	4.9513	3.2986	2.22175	3.88373	34118.1	16365.6	13147.2	11504.4	13404
SM(d42:3)	811.669	SM	Sphingolipids	4.48916	4.31377	3.09976	1.6843	8.03604	61680.4	33618.2	22472.1	17075.1	26860.4
TG(14:0_16:0_18:1)	822.755	TG	Glycerolipids	36.632	16.9106	13.3809	3.92512	3.81293	383.644	2732.09	4465.54	4652.93	4796.95
TG(14:0_18:1_18:1)	848.771	TG	Glycerolipids	39.3907	14.3998	10.4252	1.9475	3.06572	975.038	6135.87	9861.82	10108.9	9552.2
TG(14:0_18:2_18:2)	844.738	TG	Glycerolipids	27.0453	16.8731	16.127	2.5264	4.83408	239.743	1510.45	2571.02	2389.37	3172.77
TG(16:0_16:0_12:0)	768.707	TG	Glycerolipids	37.8045	15.9462	26.9501	15.0237	6.41488	61.3844	314.141	440.034	595.868	752.902
TG(16:0_18:0_18:1)	878.818	TG	Glycerolipids	50.4116	37.4752	31.4672	7.45651	3.52245	82.0742	1219.35	4737.1	5684.39	6227.83
TG(16:0_18:2_12:0)	792.707	TG	Glycerolipids	26.1615	14.7934	11.4914	3.99417	6.44059	145.474	798.412	1099.78	1011.3	1363.5
TG(16:0_18:2_18:2)	872.771	TG	Glycerolipids	37.1923	16.3019	12.3034	2.09728	3.61375	839.329	6685.17	11441.2	11491.3	11640.1
TG(16:0_18:2_18:3)	870.754	TG	Glycerolipids	32.1885	18.5895	18.727	2.44015	4.44832	259.123	2258.23	4372.78	4160.74	5399.03
TG(16:0_18:2_22:6)	920.771	TG	Glycerolipids	47.0312	24.7196	25.6545	4.24557	6.87209	41.933	500.313	1553.96	1442.85	2239.89
TG(16:0_22:5_18:1) or TG(20:4_18:1_18:1)	924.801	TG	Glycerolipids	51.4075	29.2227	29.3942	12.149	11.9619	112.439	1286.12	3336.24	3345.35	3820.24
TG(16:1_18:1_12:0)	794.723	TG	Glycerolipids	31.1186	14.1856	11.2441	4.68598	6.29502	217.235	1300.02	1828.66	1770.42	2137.52
TG(17:0_17:0_17:0)	866.816	TG	Glycerolipids	100	68.572	81.2981	38.1112	17.4682	0	99.5889	771.978	2606.28	5816
TG(18:0_18:1_20:4)	926.817	TG	Glycerolipids	60.7248	24.1135	28.0635	2.72768	4.65173	25.7471	359.507	1116.41	1167.33	1291.47
TG(18:1_12:0_18:1) or TG(18:2_16:0_14:0)	820.739	TG	Glycerolipids	32.4259	14.3442	10.6745	3.0122	4.51541	398.927	2526.02	3786.38	3671.71	4049.8
TG(18:1_18:1_16:0)	876.804	TG	Glycerolipids	43.1479	15.2971	6.54987	1.50627	2.25443	1738.26	10197.2	16526.4	18154.3	12999.2
TG(18:1_18:1_18:1)	902.818	TG	Glycerolipids	35.9658	19.3585	16.5549	2.34399	2.0659	651.838	4920.69	10288.5	11023.5	10529.5
TG(18:1_18:1_22:6)	948.802	TG	Glycerolipids	59.138	20.661	30.64	6.45707	7.84582	16.9863	287.494	872.719	864.494	1157.1
TG(18:1_18:2_18:2)	898.786	TG	Glycerolipids	31.3489	21.0158	21.043	3.48031	4.61646	111.412	941.892	2304.73	2289.78	2766.95
TG(18:1_18:2_18:2) (2)	898.786	TG	Glycerolipids	32.6091	19.0425	15.0757	1.76595	4.36102	371.376	3284.97	6321.3	6336.58	6698.08
TG(18:2_18:1_16:0)	874.788	TG	Glycerolipids	40.2529	13.8836	5.22165	1.61304	1.99642	1816.89	9747.92	15054.2	15973.8	11592.7
TG(18:2_18:1_18:1)	900.802	TG	Glycerolipids	37.7351	17.964	15.3378	1.60855	2.97677	653.436	4738.37	9281.21	9592.57	9401.91
TG(18:2_18:2_18:2) or TG(18:3_18:2_18:1)	896.771	TG	Glycerolipids	29.6489	19.2875	18.5756	2.13936	4.00683	138.515	1215.24	2554.43	2433.17	3218.91
TG(18:2_22:5_16:0)	922.786	TG	Glycerolipids	49.2841	27.0665	47.7071	27.0993	28.2788	54.4396	814.355	3185.74	2543.24	3008.24
TG(18:2_22:5_16:0) (2)	922.786	TG	Glycerolipids	53.7274	26.9054	49.6349	28.7194	33.5249	60.3378	844.168	3179.66	2525.42	2740.52
TG(19:0_19:0_19:0)	950.911	TG	Internal standards	100	100	114.983	55.5714	1.48994	0	0	239.78	1656.72	211733
TG(46:0)	796.738	TG	Glycerolipids	40.9365	17.1321	42.1775	32.3655	3.23618	67.3124	285.018	401.722	1000.08	734.483
TG(48:0)	829.725	TG	Glycerolipids	65.0225	27.7128	79.8042	36.1403	5.66371	11.1805	43.2094	71.9101	260.851	191.238
TG(48:1)	827.71	TG	Glycerolipids	30.6378	15.6326	12.408	4.94255	4.36512	70.6662	262.781	377.371	402.294	416.745
TG(48:2)	825.694	TG	Glycerolipids	35.2096	12.3834	5.60275	4.09875	3.20188	72.0718	221.462	279.067	273.41	267.107
TG(48:3)	818.723	TG	Glycerolipids	26.4522	14.5989	14.45	2.81761	4.64358	189.044	1183.98	1785.84	1660.92	2213.09
TG(48:4)	821.651	TG	Glycerolipids	7.05926	5.90616	6.66571	3.76974	17.4452	6161.02	1752.99	815.804	540.978	1500.51
TG(50:0)	857.758	TG	Glycerolipids	148.803	23.6455	21.7814	6.15116	6.44468	0.501267	10.9827	22.4663	23.7066	26.1062
TG(50:1)	855.742	TG	Glycerolipids	148.803	19.1384	17.1511	4.85206	6.40502	0.148597	14.0897	26.4075	25.8413	30.5473
TG(50:1) (2)	850.787	TG	Glycerolipids	44.075	21.252	15.7109	4.32747	2.7071	497.044	4590.94	8769.1	9883.11	9326.19
TG(50:2)	853.726	TG	Glycerolipids	27.7917	13.6826	11.2359	4.67204	3.78244	154.846	504.998	756.823	786.025	759.879
TG(50:3)	846.755	TG	Glycerolipids	34.4555	15.0228	11.6179	2.6384	4.1231	542.161	3838.19	6150.38	6069.91	6493.59
TG(50:5)	842.723	TG	Glycerolipids	30.0619	15.324	17.6205	3.41516	7.44564	60.5789	351.23	553.887	497.907	762.898
TG(52:0)	880.832	TG	Glycerolipids	156.483	65.1599	120.419	57.0942	8.60056	0.939932	11.6486	159.304	577.337	613.283
TG(52:2)	881.757	TG	Glycerolipids	31.4595	17.459	12.5801	3.57271	3.34001	251.224	875.685	1527.59	1610.74	1525.88
TG(52:3)	879.742	TG	Glycerolipids	28.3749	14.5108	11.132	2.69024	3.35807	278.465	900.028	1475.48	1508.24	1411.49
TG(52:4)	877.726	TG	Glycerolipids	31.4785	13.788	12.5206	4.49121	3.34736	176.292	643.805	996.954	1018.14	1029.31
TG(52:5)	875.71	TG	Glycerolipids	30.0063	11.8809	11.7891	4.19795	4.35661	81.9253	327.204	480	481.44	491.716
TG(52:6)	868.739	TG	Glycerolipids	39.5316	17.2065	20.3433	3.59733	7.26229	61.2477	481.608	871.335	782.372	1224.91
TG(54:1)	906.848	TG	Glycerolipids	87.7645	52.2749	64.1997	14.4724	5.41897	3.7071	67.9895	645.16	1126.72	1573.36
TG(54:2)	904.833	TG	Glycerolipids	43.3052	30.5017	28.2653	3.81892	3.67491	111.392	1413.09	5102.92	4983.83	5647.84
TG(54:3)	907.773	TG	Glycerolipids	27.7039	18.0423	18.9324	2.0992	3.88459	125.437	451.803	936.441	984.722	1048.56
TG(54:4)	905.757	TG	Glycerolipids	29.6004	16.477	18.1476	4.59454	7.86548	117.304	471.214	880.338	906.566	978.526
TG(54:5)	903.741	TG	Glycerolipids	31.0727	17.521	20.4355	3.31863	4.62016	25.7281	128.331	263.338	267.408	305.095
TG(54:5) (2)	903.741	TG	Glycerolipids	28.6372	17.233	14.1922	4.18872	3.7966	93.0765	338.641	535.356	541.758	565.624
TG(54:6)	901.726	TG	Glycerolipids	26.6416	11.8283	12.3056	3.15806	4.76702	45.251	190.124	311.288	310.329	307.475
TG(54:6) (2)	896.771	TG	Glycerolipids	44.9103	22.4586	24.0848	3.27449	6.26341	104.474	1088.81	2518.09	2411.85	3158.15
TG(54:7)	894.755	TG	Glycerolipids	34.201	18.5061	22.7918	3.7193	11.303	35.4674	285.043	551.344	490.84	762.335
TG(54:7) (2)	894.755	TG	Glycerolipids	26.2002	19.3916	24.1501	2.29725	6.01356	51.4598	417.425	904.503	828.003	1347.78
TG(56:2)	932.864	TG	Glycerolipids	120.101	52.5181	63.5892	3.96543	7.44825	0.31136	28.2011	292.414	361.633	680.605
TG(56:3	935.804	TG	Glycerolipids	124.402	28.2389	34.4737	3.26691	3.9914	0.146982	17.9825	78.3672	82.58	108.38
TG(56:3)	930.848	TG	Glycerolipids	38.3477	32.7764	35.4065	3.07223	4.2824	15.9102	128.158	560.556	577.179	710.318
TG(56:4)	928.832	TG	Glycerolipids	148.803	46.2987	33.9164	4.13928	5.86918	0.478273	19.9531	77.3486	81.4021	104.553
TG(56:4) (2)	928.832	TG	Glycerolipids	46.5131	19.8683	28.0875	3.27053	4.60136	16.1677	159.273	459.36	488.975	553.824
TG(56:5)	926.815	TG	Glycerolipids	66.6532	26.235	25.938	2.6342	6.70618	29.3521	167.232	459.742	467.661	566.71
TG(56:6)	929.757	TG	Glycerolipids	46.3276	22.963	23.2682	2.86761	11.2066	23.2404	158.594	341.508	344.899	365.879
TG(56:8)	920.771	TG	Glycerolipids	72.8996	54.5454	25.6514	4.25559	7.11396	33.4535	405.515	1552.17	1441.86	2242.75
TG(56:9)	918.756	TG	Glycerolipids	86.7536	18.0311	23.3589	3.17665	6.98047	7.01105	134.659	269.206	243.792	403.699
TG(58:1)	962.91	TG	Glycerolipids	100	91.8886	46.9993	13.6444	5.45167	0	0.337715	12.0519	16.1831	17.5418
TG(58:10)	944.77	TG	Glycerolipids	114.253	19.4369	26.7495	3.28277	6.21732	5.13101	97.6361	232.228	212.52	349.938
TG(58:6)	952.83	TG	Glycerolipids	86.958	27.4332	20.136	2.6706	5.48113	5.61618	79.0267	225.847	255.754	288.661
TG(58:9)	946.787	TG	Glycerolipids	57.8636	20.6796	28.5072	2.97016	6.67769	11.8779	207.773	561.759	522.283	825.394
TG(60:2)	988.928	TG	Glycerolipids	100	100	103.087	6.98781	7.60957	0	0	5.51808	7.00805	10.8564
TG(60:7)	978.846	TG	Glycerolipids	100	74.8374	33.0589	12.6027	10.3765	0	0.988977	16.3656	18.8233	21.1458
TG(O-50:1) or TG(P-50:0)	836.804	TG O-	Glycerolipids	100	100	50.835	7.93798	5.63356	0	0	10.824	13.6203	21.2363
TG(O-52:1) or TG(P-52:0)	864.834	TG O-	Glycerolipids	100	100	145.63	49.6467	9.87053	0	0	2.09595	2.57883	10.5692
TG(O-52:2) or TG(P-52:1)	862.821	TG O-	Glycerolipids	100	81.1732	44.0553	8.51457	8.55392	0	1.33291	16.7806	18.4153	26.6204

## Sheet: Table S4
Table S4. List of detected compounds in SRM-1950 extracted using the MMI480 method and the established exposomics/metabolomics (ExMet) method.
Metabolites	m/z	Class	MMI480_RSD	ExMet_RSD	MMI480_Peak-area	ExMet_Peak-area
Phenylacetylglycine	192.064	Amino acids, peptides, and analogues	16.3262	100	1.41455	0
Homocystine	267.148	Amino acids, peptides, and analogues	10.8375	4.21265	9.80937	31.1317
Serine	104.037	Amino acids, peptides, and analogues	25.8604	6.94539	10.0548	19.0611
Betonicine	158.082	Amino acids, peptides, and analogues	27.3021	100	22.4378	0
DL-2-Aminooctanoic acid	158.119	Amino acids, peptides, and analogues	21.5364	100	28.4096	0
L-Dopa	196.059	Amino acids, peptides, and analogues	12.8425	5.14269	53.0973	31.8598
Aminoadipate	160.062	Amino acids, peptides, and analogues	6.31591	80.1809	101.555	1.14287
Cystine_Iso	239.202	Amino acids, peptides, and analogues	21.2646	10.0014	154.707	98.6472
Proline	114.056	Amino acids, peptides, and analogues	9.46695	14.8725	168.055	88.4178
N-Acetylasparagine	173.059	Amino acids, peptides, and analogues	21.9746	94.6507	341.664	164.01
Cystine	239.202	Amino acids, peptides, and analogues	26.4958	15.6698	722.281	414.338
Ornithine	131.084	Amino acids, peptides, and analogues	25.5567	12.2184	15.5743	6.71312
3-Aminoisobutanoic acid	102.055	Amino acids, peptides, and analogues	7.28733	41.5802	26.1801	6.96734
N-Acetylglutamate	188.056	Amino acids, peptides, and analogues	0.376054	64.5546	37.1607	0.998038
N-Acetylglycine	116.035	Amino acids, peptides, and analogues	7.48048	100	46.8369	0
L-Allothreonine	118.052	Amino acids, peptides, and analogues	74.9407	5.28835	63.6962	78.2162
Creatinine	112.052	Amino acids, peptides, and analogues	10.8101	2.73296	88.9942	47.4574
Norleucine	130.087	Amino acids, peptides, and analogues	14.6211	76.9845	153.899	38.7064
Tyrosine	180.066	Amino acids, peptides, and analogues	11.062	37.2904	165.03	54.4166
Guanidinoacetate	116.051	Amino acids, peptides, and analogues	4.22669	204.034	176.796	6.449
Lysine	145.095	Amino acids, peptides, and analogues	18.3203	30.1357	181.081	469.147
Glutamic acid	146.046	Amino acids, peptides, and analogues	5.6995	6.33502	199.593	36.4554
5-Oxoproline	128.035	Amino acids, peptides, and analogues	31.7693	5.8786	224.936	317.636
Phenylacetylglutamine	263.102	Amino acids, peptides, and analogues	5.23615	11.9829	227.148	33.2553
Glutamine	145.061	Amino acids, peptides, and analogues	26.1341	3.20574	613.308	393.234
5-Aminopentanoate	116.072	Amino acids, peptides, and analogues	7.5759	2.31711	638.021	293.999
tryptophan_a	203.083	Amino acids, peptides, and analogues	2.24028	0.6441	767.54	812.484
Phenylalanine_a	164.072	Amino acids, peptides, and analogues	5.10968	2.72087	2551.45	740.858
Leucin	130.087	Amino acids, peptides, and analogues	8.10082	2.69214	4251.03	1283.52
6-Ketolithocholic acid*	389.271	BA	9.14736	60.1789	21.276	4.15507
GHCA	464.299	BA	17.4504	71.3031	21.8093	1.38497
GLCA	432.314	BA	2.1799	8.38982	28.1228	107.154
HDCA	391.285	BA	6.92965	10.6206	36.0722	27.0472
Glycochenodeoxycholic acid-3-O-sulfate	528.265	BA	7.63297	79.1395	36.8261	187.772
12-Ketolithocholic acid *	389.27	BA	13.4472	5.95154	40.9018	7.45777
TDCA	498.29	BA	10.2052	5.14461	41.6191	28.7529
TCDCA	498.29	BA	13.1723	2.93898	47.0283	42.3337
Glycochenodeoxycholic acid-3-O-sulfate*_ISO	528.265	BA	5.16035	74.155	59.8583	200.254
GHDCA	448.306	BA	9.70213	2.35192	92.0413	80.9139
Isoursodeoxycholic acid	391.285	BA	5.19167	4.06492	110.975	104.491
Ursodeoxycholate	391.286	BA	9.81619	33.1375	136.962	70.1937
CA	407.28	BA	1.94814	1.86667	175.703	464.658
GCA	464.301	BA	1.20303	3.89427	242.764	802.637
CDCA	391.286	BA	5.31933	0.268842	282.42	817.581
GDCA	448.307	BA	2.44734	1.62898	401.815	1342.71
DCA	391.286	BA	3.86532	6.38141	582.297	783.793
GCDCA	448.307	BA	2.22565	1.95011	926.902	3343.16
6-Carboxyhexanoate	159.066	Fatty acids and conjugates	100	4.01316	0	1.12297
Deoxycarnitine	144.066	Fatty acids and conjugates	14.824	100	13.1084	0
Decanoic acid	171.139	Fatty acids and conjugates	11.4259	10.3523	16.1189	39.0223
Hydroxyoctanoic acid	159.102	Fatty acids and conjugates	1.95549	62.8575	55.7565	0.660104
Valeric acid	101.061	Fatty acids and conjugates	4.0553	36.5488	408.743	6.53687
Myristate	227.206	Fatty acids and conjugates	24.5083	1.43544	177370	19917
2-Hydroxymyristic acid	243.197	Fatty acids and conjugates	15.0025	5.93326	24.2476	22.3853
11Z-Eicosenoic acid	309.28	Fatty acids and conjugates	33.7572	5.46454	28.1144	127.873
2-Hydroxyoctanoic acid	159.103	Fatty acids and conjugates	8.60723	26.4437	44.5498	31.341
3-Hydroxyhexadecanoic acid	271.228	Fatty acids and conjugates	11.7779	2.20091	76.247	54.475
Cis-8-11-14-17-Eicosatetraenoic acid_ISO	303.233	Fatty acids and conjugates	51.5692	8.85602	85.2544	15.1809
3-Hydroxy-3-methylglutarate	161.046	Fatty acids and conjugates	7.87075	12.1552	107.894	46.6665
Cis-8-11-14-17-Eicosatetraenoic acid	303.233	Fatty acids and conjugates	220.923	21.5326	335.71	82.6202
16-Hydroxy hexadecanoic acid	271.228	Fatty acids and conjugates	10.4796	6.48155	558.185	86.1624
C16:1	253.217	Fatty acids and conjugates	16.8695	12.2746	558.336	366.964
Linoleate	279.233	Fatty acids and conjugates	20.0045	4.14474	594.344	2790.87
Eicosapentaenoate	301.216	Fatty acids and conjugates	16.2296	4.20562	925.34	180.037
12-Hydroxystearic acid	299.259	Fatty acids and conjugates	5.4128	0.676515	1003.64	323.357
Hexanoate	115.076	Fatty acids and conjugates	2.33623	4.48923	1052.42	126.243
Octanoic acid	143.108	Fatty acids and conjugates	3.00105	0.304783	1440.71	4822.61
2-Hydroxyhexadecanoic acid	271.228	Fatty acids and conjugates	1.9632	7.5972	2598.79	793.289
Stearate	283.264	Fatty acids and conjugates	42.9058	12.852	3073.54	4426.1
C20:5	301.217	Fatty acids and conjugates	26.3594	0.932216	5035.61	1573.38
C22:6	327.233	Fatty acids and conjugates	18.0398	2.10261	24639.4	8796.5
Arachidonic acid	303.234	Fatty acids and conjugates	15.5536	1.2859	46830.7	24098
Palmitoleic acid	253.218	Fatty acids and conjugates	14.6904	0.893448	81835.6	53342.8
C18:2	279.236	Fatty acids and conjugates	15.6052	1.1856	123743	114945
oleic acid	281.253	Fatty acids and conjugates	1.98142	1.3871	143383	104436
LPC(18:0)_a	568.359	Lysophospholipids	21.78	3.28933	13.8706	91.405
LPC(22:6)	612.33	Lysophospholipids	24.8207	4.18643	45.7495	75.9092
LPC(16:1)	538.316	Lysophospholipids	20.853	9.0712	63.4337	61.1807
LPC(20:5)	586.316	Lysophospholipids	25.8005	6.42434	118.881	195.379
LPC(20:4)	588.33	Lysophospholipids	21.851	5.82129	271.867	467.31
LPC(16:1)_ISO	538.315	Lysophospholipids	20.3335	7.33647	436.76	487.084
LPC(18:1)	566.347	Lysophospholipids	11.0667	2.01221	451.3	545.587
LPC(16:0)_a	540.331	Lysophospholipids	3.94853	1.30019	561.309	754.058
LPE(20:4)	500.278	Lysophospholipids	12.932	0.23103	766.138	740.581
LPC(18:2)	564.331	Lysophospholipids	17.6963	6.06439	851.892	1293.84
LPC(16:0)_a_ISO	540.331	Lysophospholipids	5.43323	4.54211	1401.71	1507.78
LPC(18:2)_ISO	564.331	Lysophospholipids	17.6732	6.08689	3152.23	4226.2
LPC(18:0)_a_ISO	568.362	Lysophospholipids	4.00657	3.12129	4102.25	3800.52
Fumaric acid	115.04	Others	100	28.0826	0	9.18823
Phytanic acid	311.295	Others	100	12.9406	0	84.8497
5-Methylcytidine	256.096	Others	4.73876	103.213	1.52194	0.885816
5-Methyluridine	257.076	Others	9.49278	3.02776	8.56128	7.09385
2-Deoxy-D-Glucose	163.064	Others	13.9555	53.2134	10.9868	6.83434
11b-OH-Androstenedione_ISO2	301.181	Others	5.62266	100	11.0315	2.5821
Galactonic acid	195.05	Others	27.2612	100	15.1508	0
Aldosterone	359.187	Others	8.04762	64.9229	16.2555	4.95589
Cortisol_ISO	361.203	Others	10.5319	59.5918	21.1734	4.25232
Hypoxanthine_a	135.03	Others	29.5263	37.278	25.6767	5.16762
Androsterone	289.217	Others	44.2092	18.0332	29.7689	44.6893
CYTIDINE_a	242.08	Others	18.4438	10.8359	34.1917	49.6721
3-Hydroxydodecanoic acid	215.165	Others	5.35626	1.9972	35.2468	30.1999
5-Acetylamino-6-formylamino-3-methyluracil_ISO	225.061	Others	32.4668	10.6329	56.6281	66.7837
Ribothymidine	257.079	Others	10.5508	47.948	61.3975	2.50346
Erythronic acid	135.031	Others	3.67953	10.0328	61.5073	14.4908
Neopterin	252.081	Others	15.7973	217.027	64.8993	2.24285
Galactarate	209.035	Others	10.3919	9.79413	65.7987	23.0864
gamma-CEHC	263.129	Others	21.3785	38.6334	72.214	123.149
Deoxyuridine	227.065	Others	15.0073	10.2306	80.8354	60.1166
D-Mannose	179.057	Others	23.0005	14.8139	100.772	25.4212
2-Hydroxybutyrate	103.04	Others	12.5751	4.58946	137.987	77.7681
Norspermidine	130.049	Others	8.03781	62.8658	161.635	0.664317
Indole-3-propionic acid_b	188.072	Others	2.49951	92.9566	165.674	6.09293
5-Hydroxyindoleacetate	190.044	Others	8.76803	1.3482	188.355	50.6356
cis-dihomoaconitic acid	201.036	Others	7.95536	3.92437	198.311	108.274
Deoxyguanosine	266.083	Others	6.63777	202.686	211.099	1.83765
Guanine	150.058	Others	4.25463	21.2889	260.195	8.69833
5-Acetylamino-6-formylamino-3-methyluracil	225.065	Others	14.9756	137.688	292.069	22.8982
Indoxyl Sulfate	212.003	Others	1.56665	3.37519	396.203	89.313
Dihomolinoleic acid	279.233	Others	36.2005	16.9624	474.242	224.862
Lactic acid	89.0244	Others	3.83518	0.758596	602.804	312.82
Dihomolinoleic acid_ISO	279.233	Others	18.9593	16.5509	880.83	126.514
Uric acid	167.021	Others	8.55461	6.00596	1925.32	1640.96
Gamma-Linolenate	277.218	Others	19.655	0.669242	40459.4	18090.8
3-Methoxy-4-Hydroxymandelate	197.043	Xenobiotics	100	10.362	0	23.6494
Erucate	337.315	Xenobiotics	100	13.9755	0	42.9024
Benzyl alcohol sulfate	187.009	Xenobiotics	100	5.0861	0	1880.5
4-Hydroxycyclohexylcarboxylic acid	143.071	Xenobiotics	61.2712	11.1548	2.74026	11.468
cis-4-hydroxycyclohexylacetic acid	157.087	Xenobiotics	48.4143	3.54661	2.78688	12.2744
Benzyl Alcohol	107.05	Xenobiotics	20.2573	20.0851	2.9669	294.473
(R)C(S)S-Alliin	176.043	Xenobiotics	69.4231	22.9751	3.43344	42.4461
Sebacate	201.113	Xenobiotics	149.185	6.76566	3.92177	12.5356
PFHpA	318.98	Xenobiotics	14.1847	100	4.66687	0
PFNA adduct	418.973	Xenobiotics	60.2618	20.9933	7.8963	40.8704
Catechin	289.066	Xenobiotics	35.6594	9.40373	10.7991	19.874
3-Hydroxytetradecanoic acid	243.196	Xenobiotics	8.99258	100	12.0116	0
PFOA B	412.966	Xenobiotics	10.9142	75.4622	13.3493	5.83185
4-Hydroxybenzyl alcohol	123.045	Xenobiotics	10.3498	54.0447	18.5189	10.4226
Phenol	93.0345	Xenobiotics	21.9093	14.3342	19.7774	2.06736
Gamma-Tocotrienol	409.311	Xenobiotics	54.4375	2.10705	23.1303	71.0757
N-Glycolylneuraminic Acid	324.095	Xenobiotics	12.8026	35.5341	23.9443	1.72918
3-(Methylthio)-1-propene	87.0451	Xenobiotics	28.9255	100	24.1216	0
Indoleacetic acid	174.058	Xenobiotics	17.2611	59.2581	27.1989	0.632599
Ureidopropionate	131.053	Xenobiotics	13.497	40.191	27.2337	4.84572
Pectic acid	193.035	Xenobiotics	12.0188	8.19507	38.284	24.1982
Hexadecanedioic acid	285.207	Xenobiotics	12.1644	7.63733	40.648	32.8907
Pseudouridine	243.063	Xenobiotics	4.89794	18.69	41.6568	7.48215
Ribonic acid	165.04	Xenobiotics	14.5852	100	48.1554	0
PFOA fragment	368.977	Xenobiotics	8.18797	3.69147	53.9087	36.4134
Ketoleucine	129.056	Xenobiotics	2.79709	3.06255	59.6321	625.08
Bisphenol A sulphate	307.071	Xenobiotics	22.2185	40.4095	72.5096	10.6999
4-Hydroxy-3-Methoxyphenylglycol	183.065	Xenobiotics	5.12871	58.9832	81.4859	0.625719
4-Imidazoleacetate	125.043	Xenobiotics	13.1323	11.702	87.5679	45.8235
2-Oxobutanoate	101.024	Xenobiotics	6.32366	9.18453	90.8389	37.0882
Pyrocatechol	109.03	Xenobiotics	8.48555	15.8772	92.5502	19.6964
Salicyluric acid	194.046	Xenobiotics	21.5654	76.1175	103.882	1.96383
Hydrocinnamic acid	149.062	Xenobiotics	6.72516	69.6943	108.169	1.44641
4-Acetamidophenylglucuronide	326.089	Xenobiotics	10.1661	6.25311	110.556	18.4954
Quinate	191.056	Xenobiotics	7.54544	14.6753	121.415	34.4666
PFHxS L	398.937	Xenobiotics	10.5993	1.23907	135.596	103.656
Hippurate	178.051	Xenobiotics	5.14262	32.5018	136.381	10.9385
PFOS L	498.931	Xenobiotics	7.23842	2.2367	142.213	203.317
(2-Aminoethyl)Phosphonate	124.015	Xenobiotics	19.6898	16.3988	149.892	130.09
PFOS B	498.932	Xenobiotics	11.5848	2.53303	181.608	184.631
Benzoate	121.031	Xenobiotics	23.1458	142.452	188.68	16.4231
3-Hydroxybenzyl Alcohol	123.046	Xenobiotics	2.60697	8.18906	217.812	1.04876
Tagatose	179.057	Xenobiotics	60.3596	14.4096	217.915	13.4982
Equol	241.087	Xenobiotics	2.38627	26.11	234.673	722.489
Trans-Cinnamate	147.045	Xenobiotics	7.15829	6.61847	269.267	72.3045
Muramic acid	250.093	Xenobiotics	6.26541	100	275.028	0
3-Dehydroshikimate	171.028	Xenobiotics	14.6438	2.25406	675.505	421.832
Psicose	179.057	Xenobiotics	16.7419	2.34052	953.953	439.221
Salicylate	137.025	Xenobiotics	3.53858	4.83281	2356.37	630.73
Elaidate	281.249	Xenobiotics	26.1322	5.81267	2731.01	5057.24
Tetradecenoic acid	225.186	Xenobiotics	28.0436	1.28019	6787.2	3299.87
p-Cresol sulfate	187.007	Xenobiotics	6.40746	11.7982	12848.7	832.345

## Sheet: Table S5
Table S5. List of detected compounds in SRM-1957 extracted using the MMI480 method and the established exposomics/metabolomics (ExMet) method.
Metabolites	m/z	Class	MMI480_RSD	ExMet_RSD	MMI480_Peak-area	ExMet_Peak-area
N-Acetylasparagine	173.059	Amino acids, peptides, and analogues	14.3105	26.7639	374.817	140.909
Cystine_Iso	239.202	Amino acids, peptides, and analogues	7.57648	6.26077	967.985	152.473
Cystine	239.202	Amino acids, peptides, and analogues	18.209	21.2518	4627.79	418.132
Phenylacetylglutamine	263.102	Amino acids, peptides, and analogues	13.0743	100	1.56056	0
Glutamic acid	146.046	Amino acids, peptides, and analogues	25.4031	100	2.8272	0
L-Allothreonine	118.052	Amino acids, peptides, and analogues	45.2328	18.7063	7.03201	2.52495
N-Acetylglutamate	188.056	Amino acids, peptides, and analogues	38.3876	11.1922	4.36417	3.01974
TYROSINE_b	180.066	Amino acids, peptides, and analogues	119.177	15.3668	16.5454	4.78873
Guanidinoacetate	116.051	Amino acids, peptides, and analogues	8.29667	140.12	198.388	5.86076
Norleucine	130.087	Amino acids, peptides, and analogues	47.8572	4.73679	14.4413	6.41652
Sebacate	201.113	Amino acids, peptides, and analogues	11.5309	46.9607	127.89	26.0407
5-Aminopentanoate	116.072	Amino acids, peptides, and analogues	5.94618	31.5412	86.8967	33.2217
Lysine	145.095	Amino acids, peptides, and analogues	18.1913	25.5892	19.5926	51.0376
Histidine	154.062	Amino acids, peptides, and analogues	5.14211	31.1317	297.5	156.748
Leucin	130.087	Amino acids, peptides, and analogues	14.6561	25.8935	750.017	229.006
Phenylalanine_a	164.072	Amino acids, peptides, and analogues	11.1862	37.5256	1456.44	416.061
tryptophan_a	203.083	Amino acids, peptides, and analogues	1.95488	30.2863	884.49	894.068
GHCA	464.299	BA	7.62696	13.2181	23.1008	1.0802
Cholate	407.282	BA	35.8596	27.0032	5.79491	1.91564
6-Ketolithocholic acid*	389.271	BA	26.6784	24.6915	6.88198	6.0134
12-Ketolithocholic acid *	389.27	BA	20.3066	25.2343	13.6543	6.37831
HDCA	391.285	BA	11.97	10.1951	21.1578	24.7127
TDCA	498.29	BA	6.53652	4.83605	72.4494	42.1463
Ursodeoxycholate	391.286	BA	6.76715	33.8794	86.4751	51.8137
Isoursodeoxycholic acid	391.285	BA	9.45092	4.26324	81.8355	55.7705
TCDCA	498.29	BA	9.28762	4.57876	109.15	87.1628
GHDCA	448.306	BA	7.78959	0.564318	122.011	95.7424
GLCA	432.314	BA	9.45045	9.02215	42.3523	105.745
Glycochenodeoxycholic acid-3-O-sulfate	528.265	BA	5.48351	117.07	42.546	178.89
CA	407.28	BA	4.34147	2.0214	262.312	612.532
DCA	391.286	BA	4.47505	2.45731	301.534	677.682
CDCA	391.286	BA	2.21331	2.11159	310.748	717.612
GCA	464.301	BA	1.6533	1.9072	380.864	1066.78
GDCA	448.307	BA	4.70568	2.74389	590.942	1583.84
GCDCA	448.307	BA	2.3349	1.10871	1827.08	4971.14
Hydroxyoctanoic acid	159.102	Fatty acids and conjugates	13.4414	25.5238	55.539	3.56916
6-Carboxyhexanoate	159.066	Fatty acids and conjugates	100	5.2028	0	5.78145
Valeric acid	101.061	Fatty acids and conjugates	11.6007	39.8708	174.315	11.9721
Hydroxyisocaproic acid	131.078	Fatty acids and conjugates	4.86817	169.187	139.504	35.4911
Hexanoate	115.076	Fatty acids and conjugates	14.1665	33.0614	748.435	224.767
Myristate	227.206	Fatty acids and conjugates	1.54422	1.37715	812052	22914.8
Docosahexaenoate	327.237	Fatty acids and conjugates	23.3502	67.3316	278.033	7.48131
2-Hydroxymyristic acid	243.197	Fatty acids and conjugates	25.7456	11.1581	33.9469	25.9816
Cis-8-11-14-17-Eicosatetraenoic acid_ISO	303.233	Fatty acids and conjugates	18.8611	86.8147	412.399	27.0262
3-Hydroxyhexadecanoic acid	271.228	Fatty acids and conjugates	16.4847	5.05159	609.877	67.2374
16-Hydroxy hexadecanoic acid	271.228	Fatty acids and conjugates	9.18237	3.76143	121.312	93.0767
2-Hydroxyoctanoic acid	159.103	Fatty acids and conjugates	5.77317	15.0639	70.0953	161.063
C16:1	253.217	Fatty acids and conjugates	5.32111	14.1276	3417.65	307.431
Eicosapentaenoate	301.216	Fatty acids and conjugates	5.19025	3.43141	4573.51	345.242
12-Hydroxystearic acid	299.259	Fatty acids and conjugates	4.19244	3.88377	1204.3	346.519
Octanoic acid	143.108	Fatty acids and conjugates	5.21568	9.85374	170.811	620.234
Linoleate	279.233	Fatty acids and conjugates	2.17354	35.9604	5171.37	657.526
2-Hydroxyhexadecanoic acid	271.228	Fatty acids and conjugates	10.8578	0.859632	5836.92	777.425
C20:5	301.217	Fatty acids and conjugates	15.2877	1.31896	42190.8	3255.03
C22:6	327.233	Fatty acids and conjugates	8.9335	1.47003	114451	11956
Arachidonic acid	303.234	Fatty acids and conjugates	3.72089	3.18946	276248	36554.3
Palmitoleic acid	253.218	Fatty acids and conjugates	7.36205	1.45102	445197	51964.5
palmitic acid	255.236	Fatty acids and conjugates	0.90729	0.506341	565217	110709
C18:2	279.236	Fatty acids and conjugates	3.63531	2.04058	657910	132012
oleic acid	281.253	Fatty acids and conjugates	8.27978	2.82491	809810	152082
LPC(22:6)	612.33	LPC	21.0375	67.6292	104.545	8.68956
LPC(20:5)	586.316	LPC	20.1312	17.3477	306.789	29.3503
LPC(16:1)	538.316	LPC	30.2356	12.6414	436.339	44.869
LPC(18:0)_a	568.359	LPC	20.2815	15.4953	574.05	100.565
LPC(20:4)	588.33	LPC	18.6278	5.82532	914.444	110.609
LPC(16:1)_ISO	538.315	LPC	19.6167	6.55694	3285.32	360.257
LPC(18:2)	564.331	LPC	21.1657	4.92549	3590.44	430.224
LPC(18:1)	566.347	LPC	9.21773	12.015	4537.49	675.55
LPC(16:0)_a	540.331	LPC	4.99582	1.24113	7873.81	1125.68
LPC(16:0)_a_ISO	540.331	LPC	11.2099	4.72289	12049.2	1673.63
LPC(18:2)_ISO	564.331	LPC	11.7742	5.78335	14844.4	2000.42
LPC(18:0)_a_ISO	568.362	LPC	4.30238	1.06292	49121.3	4881.83
LPE(20:4)	500.278	LPE	13.4107	1.7145	5040.69	431.205
11b-OH-Androstenedione_ISO2	301.181	Others	7.85752	100	10.1732	0
CYTIDINE_a	242.08	Others	44.2164	17.5726	8.8522	1.85372
Aldosterone	359.187	Others	13.8658	100	17.9582	2.17991
Phytanic acid	311.295	Others	100	7.34924	0	3.13373
Homoveratric acid	195.063	Others	2.50476	48.8895	15.5927	7.11319
5-Acetylamino-6-formylamino-3-methyluracil	225.065	Others	16.3936	34.8414	205.396	10.9782
5-Acetylamino-6-formylamino-3-methyluracil_ISO	225.061	Others	25.1934	117.391	7.15153	13.6327
3-Hydroxydodecanoic acid	215.165	Others	12.0477	13.4168	41.9261	29.2181
Lactic acid	89.0244	Others	13.5471	34.6639	70.5608	33.8657
Androsterone	289.217	Others	31.9823	5.64388	167.625	48.7967
Indole-3-propionic acid_b	188.072	Others	6.49662	42.331	210.675	52.2813
Uric acid	167.021	Others	11.7513	33.6437	306.332	212.697
Phenol	93.0345	Xenobiotics	6.9096	100	1.78483	0
PFHpA_fr	318.98	Xenobiotics	11.4558	100	7.81473	0
3-Methylxanthine	165.046	Xenobiotics	24.662	100	9.1353	0
Ribothymidine	257.079	Xenobiotics	8.01392	100	14.6364	0
Neopterin	252.081	Xenobiotics	21.4862	100	14.8587	0
4-Pyridoxate	182.046	Xenobiotics	27.828	100	17.0036	0
Monobenzyl phthalate_b	255.066	Xenobiotics	7.96348	100	24.3156	0
3-Hydroxytetradecanoic acid	243.196	Xenobiotics	2.86567	58.1744	4.86406	1.55109
4-Hydroxy-3-Methoxyphenylglycol	183.065	Xenobiotics	11.8591	84.0948	37.6289	2.69716
Arbutin	271.076	Xenobiotics	3.07692	104.301	10.3933	3.43095
2-Hydroxybutyrate	103.04	Xenobiotics	23.0339	54.6694	22.7514	4.08581
3-Hydroxybenzyl Alcohol	123.046	Xenobiotics	7.1729	128.427	180.269	4.60774
cis-4-hydroxycyclohexylacetic acid	157.087	Xenobiotics	8.05753	124.026	10.8655	5.2121
Hydrocinnamic acid	149.062	Xenobiotics	6.76279	67.1471	48.0467	5.39997
cis-dihomoaconitic acid	201.036	Xenobiotics	17.0859	24.332	13.5451	5.56524
4-Hydroxybenzaldehyde	121.032	Xenobiotics	18.5656	55.7729	329.434	5.9716
(2-Aminoethyl)Phosphonate	124.015	Xenobiotics	21.51	24.2207	11.7707	7.30396
5-Hydroxyindoleacetate	190.044	Xenobiotics	17.1523	44.0118	41.578	7.56446
4-Hydroxybenzyl alcohol	123.045	Xenobiotics	27.5562	92.0267	23.4758	9.22423
Methylmalonate	117.019	Xenobiotics	22.9099	141.292	12.3124	10.8428
Pyrocatechol	109.03	Xenobiotics	16.7527	53.2451	65.2579	10.9668
PFOA B	412.966	Xenobiotics	11.4138	8.99992	23.3959	12.6775
3-Methoxy-4-Hydroxymandelate	197.043	Xenobiotics	100	23.0219	0	16.2739
Catechin	289.066	Xenobiotics	74.5572	20.4033	0.954094	16.4137
Tagatose	179.057	Xenobiotics	14.5997	48.115	225.425	18.5359
Galactarate	209.035	Xenobiotics	7.09011	23.8498	42.349	22.172
4-Hydroxycyclohexylcarboxylic acid	143.071	Xenobiotics	23.6372	20.9635	39.1938	27.9917
Trans-Cinnamate	147.045	Xenobiotics	13.291	26.5366	148.575	32.5549
Hexadecanedioic acid	285.207	Xenobiotics	30.8836	7.42445	63.3968	35.6046
PFOA fragment	368.977	Xenobiotics	6.3235	5.89544	95.314	55.814
Psicose	179.057	Xenobiotics	6.75116	22.0964	39.9947	84.5932
3-Dehydroshikimate	171.028	Xenobiotics	19.877	39.5908	204.714	97.4184
PFHxS L	398.937	Xenobiotics	9.92411	2.60066	175.596	112.94
Indoxyl Sulfate	212.003	Xenobiotics	10.5421	32.9745	518.063	124.819
Dihomolinoleic acid_ISO	279.233	Xenobiotics	8.4101	93.1998	5810.69	196.43
gamma-CEHC	263.129	Xenobiotics	64.3556	23.5643	68.2425	209.354
PFOS L	498.931	Xenobiotics	5.3685	2.32469	304.23	351.505
PFOS B	498.932	Xenobiotics	10.3329	3.09966	413.417	360.541
Benzyl Alcohol	107.05	Xenobiotics	41.047	25.9201	2.63291	361.675
Salicylate	137.025	Xenobiotics	18.5752	36.3607	1185.99	378.368
Equol	241.087	Xenobiotics	0.699078	1.19288	143.178	410.039
Oleoyl-Glycerol	355.279	Xenobiotics	7.69968	3.06648	5800.5	479.027
p-Cresol sulfate	187.007	Xenobiotics	21.3641	26.9674	3050.14	688.22
Heptanoate	129.092	Xenobiotics	7.01165	4.43883	390.02	920.424
Elaidate	281.249	Xenobiotics	57.6178	13.2815	33493.9	1701.65
Tetradecenoic acid	225.186	Xenobiotics	20.9857	0.44898	41082	3395.57
Gamma-Linolenate	277.218	Xenobiotics	12.7732	1.74892	222827	20425.1

## Sheet: Table S6
Table S6. Lipid profiles in SRM-1950 extracted using the MMI480 method and the established lipidomics (LIP) method.
Lipids	m/z	Class	Category	MMI480_RSD	LIP_RSD	MMI480_Peak-area	LIP_Peak-area
Nonanoylcarnitine	302.231	CAR	Fatty acyls	22.5068	36.9836	60.6128	37.669
Hexanoylcarnitine	260.185	CAR	Fatty acyls	7.36975	6.02623	219.873	76.2796
Butyrylcarnitine	232.153	CAR	Fatty acyls	9.28406	27.8799	291.073	89.4278
Isovaleryl-carnitine	246.17	CAR	Fatty acyls	4.33843	6.60456	347.983	91.5313
Myristoyl-L-carnitine	372.309	CAR	Fatty acyls	2.66351	3.73893	168.464	125.889
hexadecenoylcarnitine (C16:1-Car)	398.328	CAR	Fatty acyls	2.6173	9.15889	222.456	192.904
octadecadienylcarnitine (C18:2-Car)	424.346	CAR	Fatty acyls	5.34511	3.05193	655.849	513.509
tetradecenoylcarnitine (C14:1-Car)	370.295	CAR	Fatty acyls	4.34786	3.36877	663.221	555.071
9-decenoylcarnitine (C10:1-Car)	314.233	CAR	Fatty acyls	9.16925	6.72236	678.817	557.731
Palmitoylcarnitine	400.343	CAR	Fatty acyls	3.28943	3.28651	785.132	583.996
octadecenoylcarnitine (C18:1-Car)	426.362	CAR	Fatty acyls	3.64044	1.35177	1208.9	1024.94
acetylcarnitine	204.123	CAR	Fatty acyls	8.12629	4.1176	2728.89	1115.24
L-Carnitine	162.112	CAR	Fatty acyls	3.96116	4.85149	20048.3	2462.4
TG(56:9)	918.754	TG	Glycerolipids	132.695	10.6782	210.836	18.0324
TG(58:10)_2	944.769	TG	Glycerolipids	6.37456	8.89523	52.3632	25.883
DG (36:3)	636.556	DG	Glycerolipids	6.38171	7.19093	256.869	27.5989
DG(36:4)	639.496	DG	Glycerolipids	11.4934	7.53019	160.436	29.1715
TG(54:2)	904.833	TG	Glycerolipids	145.332	5.58107	151.183	32.2978
TG(50:5)_2	842.722	TG	Glycerolipids	6.93934	10.257	100.43	34.9461
TG(58:9)_2	946.784	TG	Glycerolipids	6.4231	12.0914	56.7955	37.3688
TG(18:0_18:1_20:4)_2	926.813	TG	Glycerolipids	17.6404	7.47635	59.6238	43.3613
TG(50:0)_2	857.759	TG	Glycerolipids	2.36411	2.82101	107.982	50.0325
TG(50:1)	855.743	TG	Glycerolipids	3.37168	4.91614	116.934	61.0246
DG(36:3)	641.511	DG	Glycerolipids	4.4517	7.34885	264.876	65.7162
TG(52:6)_2	868.738	TG	Glycerolipids	7.66154	5.38906	105.681	66.4582
DG(18:1_18:1))	643.527	DG	Glycerolipids	6.14022	4.25999	164.12	71.1596
TG(48:4)	821.65	TG	Glycerolipids	1.91719	25.4214	198.237	71.6844
TG(56:9)_2	918.754	TG	Glycerolipids	8.03801	7.86273	301.737	76.422
TG(56:4)_2	928.832	TG	Glycerolipids	9.46911	1.08645	92.299	79.1174
TG(56:3	935.804	TG	Glycerolipids	1.90307	3.22981	151.983	82.1447
TG(56:4)	933.788	TG	Glycerolipids	4.70542	7.45183	171.622	94.2152
TG(50:5)	842.722	TG	Glycerolipids	5.02417	5.66438	227.925	111.323
TG(58:10)	944.769	TG	Glycerolipids	1.91166	1.14414	360.108	117.911
TG(52:4)_2	877.726	TG	Glycerolipids	2.31253	3.46908	205.659	136.661
TG(58:6)_2	952.832	TG	Glycerolipids	6.11472	6.62652	253.295	137.423
TG(54:7)_4	894.754	TG	Glycerolipids	10.2476	6.49536	451.966	138.666
TG(56:2)	932.863	TG	Glycerolipids	53.2131	3.57667	101.127	190.07
TG(54:7)_2	894.754	TG	Glycerolipids	1.2459	9.70185	392.581	192.57
TG(58:6)	952.832	TG	Glycerolipids	3.11117	4.43258	393.571	196.319
TG(54:6)_3	896.769	TG	Glycerolipids	4.58336	3.66105	392.509	212.626
TG(18:1_12:0_18:1)	820.735	TG	Glycerolipids	69.8247	5.39804	292.697	214.702
TG(54:7)	894.754	TG	Glycerolipids	1.61694	4.82358	678.459	247.216
TG(58:9)	946.785	TG	Glycerolipids	3.77106	4.59257	738.146	290.7
TG(54:7)_3	894.755	TG	Glycerolipids	6.46244	3.8577	580.126	302.693
TG(14:0_18:2_18:2)_2	844.739	TG	Glycerolipids	2.54403	2.72315	666.8	313.47
TG(16:0_16:0_12:0)	768.707	TG	Glycerolipids	2.79001	3.1986	409.922	313.919
TG(18:1_18:1_22:6)	948.802	TG	Glycerolipids	3.37836	3.49127	1144.1	339.624
TG(48:2)	825.694	TG	Glycerolipids	2.68242	4.27821	888.853	378.483
TG(56:6)	929.757	TG	Glycerolipids	2.04083	67.6968	1255.55	389.268
TG(52:6)	868.739	TG	Glycerolipids	12.2812	19.108	648.106	420.503
TG(52:3)	879.741	TG	Glycerolipids	19.4082	155.536	2696.9	431.646
TG(56:8)	920.77	TG	Glycerolipids	0.764622	2.76774	944.925	439.966
TG(48:0)	829.726	TG	Glycerolipids	29.7929	3.24231	229.593	450.145
TG(54:1)	906.853	TG	Glycerolipids	19.1769	13.1097	387.904	457.44
TG(54:6)	901.726	TG	Glycerolipids	4.70747	4.14604	1174.53	477.923
TG(16:0_18:2_22:6)	920.77	TG	Glycerolipids	3.26042	3.80833	1443.34	479.733
TG(46:0)	796.739	TG	Glycerolipids	10.1156	2.84226	636.468	504.576
TG(46:2)	792.708	TG	Glycerolipids	4.21319	1.47853	1063.38	529.561
TG(52:2)	881.756	TG	Glycerolipids	71.7377	17.762	54.1997	552.851
TG(54:6)_2	896.77	TG	Glycerolipids	0.250332	7.06273	8733.41	557.834
TG(54:5)_2	903.741	TG	Glycerolipids	1.27197	1.86173	1197.24	583.502
TG(48:1)	827.71	TG	Glycerolipids	1.01892	3.75377	1171.41	646.613
TG(56:5)	926.817	TG	Glycerolipids	4.30242	4.83648	1215.86	670.585
TG(20:4_18:1_18:1)	924.801	TG	Glycerolipids	3.8863	4.93038	1193.95	761.227
TG(50:0)	852.801	TG	Glycerolipids	152.206	5.80105	102.431	799.696
TG(16:1_18:1_12:0)	794.723	TG	Glycerolipids	0.920317	3.13657	2159.36	830.568
TG(50:3)	851.71	TG	Glycerolipids	1.81815	2.12684	1913.92	889.654
TG(52:5)	875.71	TG	Glycerolipids	6.62806	3.71386	1610.59	950.125
TG(18:0_18:1_20:4)	926.817	TG	Glycerolipids	0.864902	1.86796	2438.7	1202.26
TG(54:5)	903.742	TG	Glycerolipids	1.70474	4.17107	2459.95	1210.86
TG(16:0_18:2_18:2)_2	872.77	TG	Glycerolipids	10.6218	0.825944	1786.22	1222.16
TG(52:0)	880.824	TG	Glycerolipids	15.6604	4.72756	1316.75	1260.32
TG(18:2_22:5_16:0)_2	922.786	TG	Glycerolipids	3.70102	1.30227	3127.94	1406.09
TG(18:2_18:1_18:1)	900.802	TG	Glycerolipids	6.04773	76.9597	525.874	1447.34
TG(54:4)	905.757	TG	Glycerolipids	1.40584	2.15343	3077.58	1543.63
TG(18:2_18:2_18:2)	896.77	TG	Glycerolipids	3.68725	4.59781	5903.54	1669.06
TG(16:0_16:0_16:0)	824.77	TG	Glycerolipids	33.8198	2.20297	821.221	1940.4
TG(16:0_22:5_18:1)	924.801	TG	Glycerolipids	1.43987	5.19402	10743.4	2049.04
TG(18:2_22:5_16:0)	922.786	TG	Glycerolipids	2.30645	2.77185	4276.96	2246.3
TG(52:4)	877.726	TG	Glycerolipids	1.73964	3.64692	4762.33	2384.23
TG(14:0_18:2_18:2)	844.739	TG	Glycerolipids	1.96467	1.46123	5038.2	2435.8
TG(16:0_18:2_18:3)_2	870.753	TG	Glycerolipids	10.2976	7.60275	328.269	2617.46
TG(18:2_16:0_14:0)	820.739	TG	Glycerolipids	2.13653	3.18273	7398.31	3359.61
TG(16:0_18:2_18:3)	870.753	TG	Glycerolipids	1.21635	1.68037	9577.03	5208.82
TG(18:2_18:1_18:1)_2	900.804	TG	Glycerolipids	5.93154	7.85207	15140.6	9173.7
TG(18:1_18:2_18:2)	898.785	TG	Glycerolipids	9.28948	2.64277	16590.3	9554.7
TG(50:1)_2	850.789	TG	Glycerolipids	2.58275	3.42134	16164.2	9735
TG(16:0_18:2_18:2)	872.775	TG	Glycerolipids	5.73263	4.01977	21719.5	12280.8
TG(18:2_18:1_16:0)	874.792	TG	Glycerolipids	7.65341	3.67597	24858.1	12328.8
TG(14:0_18:1_18:1)	848.772	TG	Glycerolipids	6.83452	3.40415	21406.1	12674.6
TG(18:1_18:1_18:1)	902.819	TG	Glycerolipids	1.63402	3.31493	22828.1	12919.7
TG(18:1_18:1_16:0)	876.808	TG	Glycerolipids	4.05792	3.28736	26343.3	13680.9
PI(18:0_20:4)	904.591	PI	Glycerophospholipids	26.2521	40.3177	5.25889	1.9143
PC(39:6)_2	820.581	PC	Glycerophospholipids	6.38725	22.7787	7.36564	7.51063
PE(P-18:0_22:6)	776.559	PE P-	Glycerophospholipids	9.23317	49.896	77.4406	12.2166
PE(18:1e_22:6)	776.555	PE	Glycerophospholipids	10.864	39.8778	17.8239	12.2761
PE(P-16:0_22:6)	748.529	PE P-	Glycerophospholipids	35.8136	22.2182	30.8985	22.4938
PE(P-18:0_18:1)	730.575	PE P-	Glycerophospholipids	1.94584	1.46448	55.7016	23.797
PI (38:3)	889.564	PI	Glycerophospholipids	4.87613	14.9317	32.8802	24.0727
PE(18:1e_22:4)	780.588	PE	Glycerophospholipids	4.09874	2.02141	51.7626	25.3736
PE(P-18:0_22:5) + PE(P-20:1_20:4)_2	778.572	PE P-	Glycerophospholipids	2.30206	6.09152	44.5875	25.5121
PC(36:2(OH))	802.594	PC	Glycerophospholipids	6.17357	25.1755	48.1695	28.5445
PI(44:4)	971.641	PI	Glycerophospholipids	0.731324	3.26993	61.0384	33.9728
PC(42:6)	862.63	PC	Glycerophospholipids	18.0515	9.68863	41.7746	37.3588
PC(42:6)_2	862.63	PC	Glycerophospholipids	9.39526	8.17967	55.1004	37.8245
PG(40:6)_2	823.545	PG	Glycerophospholipids	10.9321	149.598	44.1262	39.2144
PC(P-20:0_22:4)	850.666	PC P-	Glycerophospholipids	5.77129	2.40008	68.3758	46.3421
PC(42:8)	875.624	PC	Glycerophospholipids	21.7808	2.3027	80.8952	49.5941
PC(P-18:0_22:6)	818.604	PC P-	Glycerophospholipids	4.82489	2.85465	68.4589	52.4412
PC(O-44:5)	878.698	PC O-	Glycerophospholipids	7.84464	11.5882	74.9559	61.2616
PE(O-16:0_18:1)	702.539	PE	Glycerophospholipids	6.03499	6.60868	94.0392	66.3586
PC(40:4)	838.629	PC	Glycerophospholipids	8.85656	15.9962	94.8386	67.5496
PE(18:1e_22:4)_2	780.59	PE	Glycerophospholipids	4.38161	4.27468	95.8822	70.2169
PC(O-34:3)	742.574	PC O-	Glycerophospholipids	6.36046	5.62917	90.0735	70.3722
PE(O-38:5) or PE(P-38:4)	752.559	PE O-	Glycerophospholipids	2.76606	2.19296	109.083	77.1943
PC(34:2(OH))	774.563	PC	Glycerophospholipids	5.47009	7.5128	113.806	90.1197
PC(38:1)	816.648	PC	Glycerophospholipids	0.661124	20.916	265.74	92.9782
PE(18:0_18:1)	746.568	PE	Glycerophospholipids	1.66017	8.40801	141.113	93.3009
PE(18:2e_22:6)	774.544	PE	Glycerophospholipids	0.791927	2.45171	124.739	96.1885
PC(42:5)	864.646	PC	Glycerophospholipids	4.70019	4.37221	131.431	104.342
PE(16:0_18:1)	718.541	PE	Glycerophospholipids	8.63034	4.27553	132.026	109.795
PC(18:0_18:0)	790.631	PC	Glycerophospholipids	3.64994	20.43	177.056	116.378
PC(O-40:4)	824.651	PC O-	Glycerophospholipids	6.00586	107.89	109.017	116.902
PE(38:5)	766.545	PE	Glycerophospholipids	5.03499	9.83363	155.045	125.853
LysoPE(18:1)	480.309	LPE	Glycerophospholipids	24.5292	4.82778	151.587	127.072
PE(P-16:0_18:2)	700.527	PE P-	Glycerophospholipids	2.41827	2.4313	225.084	135.957
PC(39:0)	832.664	PC	Glycerophospholipids	1.8556	2.51346	231.377	137.059
PC(O-40:4)_2	824.651	PC O-	Glycerophospholipids	26.8524	31.9695	213.473	139.804
PE(P-18:0_22:5) + PE(P-20:1_20:4)	778.575	PE P-	Glycerophospholipids	4.1714	21.2504	249.044	151.21
PE(P-16:0_22:6)_2	748.528	PE P-	Glycerophospholipids	3.30601	1.5835	190.334	158.914
PG(40:6)	823.543	PG	Glycerophospholipids	2.77825	55.0701	117.135	161.153
PC(O-38:6)_2	792.589	PC O-	Glycerophospholipids	4.75026	10.8282	209.505	163.935
PE(P-18:0_22:6)_2	776.559	PE P-	Glycerophospholipids	1.62618	2.79163	242.329	166.082
PE(36:4)	740.523	PE	Glycerophospholipids	1.50557	2.4397	199.71	166.91
PI(38:7)	898.554	PI	Glycerophospholipids	18.8647	2.39329	222.748	168.111
PE(34:2)	716.526	PE	Glycerophospholipids	13.8415	0.312785	184.109	186.154
LPC(14:0)	468.308	LPC	Glycerophospholipids	5.0627	6.03036	371.026	219.383
PC(O-40:5)	822.636	PC O-	Glycerophospholipids	6.04579	1.28927	355.442	232.106
PE(38:6)	764.523	PE	Glycerophospholipids	1.69828	2.69406	277.434	240.252
PC(18:0p_22:6)	818.605	PC	Glycerophospholipids	2.24466	14.6011	346.982	245.122
PC(40:4)_3	838.631	PC	Glycerophospholipids	5.70877	3.7971	315.013	247.251
PE(16:1e_20:3)	726.544	PE	Glycerophospholipids	0.455962	1.86764	377.913	251.899
PE(18:1_18:2)	742.54	PE	Glycerophospholipids	31.5643	1.3362	149.788	252.151
PC(36:4)_4	788.563	PC	Glycerophospholipids	11.9472	9.92401	217.038	265.705
PC(O-36:5)	766.573	PC O-	Glycerophospholipids	3.4984	6.45119	397.799	296.788
LPE(20:4)	502.294	LPE	Glycerophospholipids	2.20273	17.3043	407.415	308.66
PC(39:6)	820.589	PC	Glycerophospholipids	41.8204	7.37599	363.477	324.599
PE(P-18:0_18:2)	728.559	PE P-	Glycerophospholipids	1.945	0.79089	503.906	365.049
PC(O-40:6)_2	820.62	PC O-	Glycerophospholipids	2.31947	1.19413	718.135	462.222
PC(O-38:5)_2	794.605	PC O-	Glycerophospholipids	0.440578	1.41683	823.318	470.038
PC(O-44:5)_2	878.7	PC O-	Glycerophospholipids	5.08877	0.729567	956.737	476.147
LPC(16:0p)	480.344	LPC	Glycerophospholipids	1.88689	4.91327	2011.03	545.303
LPC(22:5)	570.355	LPC	Glycerophospholipids	4.4211	2.2342	1436.08	551.798
LPC(20:5)	542.324	LPC	Glycerophospholipids	4.70953	12.5309	1222.65	574.621
LPC(18:1)_2	522.355	LPC	Glycerophospholipids	20.4946	77.9834	1224.06	591.062
LPC(20:3)	546.354	LPC	Glycerophospholipids	9.45826	3.03695	1087.15	602.577
PE(18:0_20:4)	768.556	PE	Glycerophospholipids	1.26571	1.78527	776.501	603.83
PE(P-16:0_20:4)	724.527	PE P-	Glycerophospholipids	0.318693	2.87186	865.319	635.015
PC(O-38:6)	792.588	PC O-	Glycerophospholipids	1.80156	54.47	717.571	660.227
PC(O-36:3)_2	770.606	PC O-	Glycerophospholipids	5.41877	2.90435	1177.24	758.622
PC(O-40:6)	820.62	PC O-	Glycerophospholipids	1.02473	66.0253	1511.42	768.242
PC(32:1)_2	732.553	PC	Glycerophospholipids	7.01616	11.7994	195.747	808.456
PC(O-32:1)	718.576	PC O-	Glycerophospholipids	4.0251	2.66558	1658.2	814.117
PC(O-36:4)_2	768.589	PC O-	Glycerophospholipids	4.42551	7.14962	1375.57	880.514
PE(P-18:1_20:4)	750.543	PE P-	Glycerophospholipids	0.555739	8.56141	1079.84	886.327
PC (O-42:5) _(o-22:1_20:4)	850.668	PC O-	Glycerophospholipids	6.75512	2.20628	1457.4	906.266
PC(O-38:6)_3	792.59	PC O-	Glycerophospholipids	3.85568	1.03311	1209.91	917.767
PE(O-38:5) or PE(P-38:4)_2	752.559	PE O-	Glycerophospholipids	2.28705	1.12799	1712.64	959.762
PC(P-18:0_22:6)_2	818.606	PC P-	Glycerophospholipids	4.23378	0.303532	1288.11	978.891
PC(40:6)_2	834.6	PC	Glycerophospholipids	1.62656	9.11734	94.2321	1050.93
PC(O-38:6)_4	792.593	PC O-	Glycerophospholipids	4.93825	1.76344	879.967	1099.98
PC(36:5)	780.554	PC	Glycerophospholipids	2.02988	6.8322	1443.8	1175.22
PC(O-38:4)	796.619	PC O-	Glycerophospholipids	1.01485	41.6999	2092.08	1179.37
PC(40:5)_2	836.616	PC	Glycerophospholipids	2.74737	4.77421	1576.56	1214.73
PC(O-40:5)_2	822.637	PC O-	Glycerophospholipids	1.82237	0.382197	1673.36	1285.69
PC(38:3)	812.607	PC	Glycerophospholipids	2.18875	49.2337	1700.8	1290.76
PI(18:0_20:4)_2	904.592	PI	Glycerophospholipids	0.366247	1.60639	2029.44	1351.08
PC(18:0p_18:1(9Z))	772.624	PC	Glycerophospholipids	4.83551	0.280164	1735.25	1395.05
PC(O-38:5)_3	794.605	PC O-	Glycerophospholipids	1.17458	0.411242	2150.05	1423.85
LPC(16:0e)	482.361	LPC	Glycerophospholipids	3.05491	2.24189	2221.15	1486.63
PC(36:2)	744.554	PC	Glycerophospholipids	4.13188	2.22231	1867.1	1523.04
PC(15:0_15:0)	706.538	PC	Glycerophospholipids	0.881559	1.08671	1952.16	1532.18
PC(O-36:3)	770.605	PC O-	Glycerophospholipids	2.42957	3.04461	2071.74	1623.99
PC(O-32:0)	720.59	PC O-	Glycerophospholipids	2.89248	1.4421	2185.59	1651.72
PC(40:6)	834.601	PC	Glycerophospholipids	29.3502	3.88853	1623.26	1691.85
LPC(14:0)_2	468.309	LPC	Glycerophospholipids	3.08432	1.18838	2688.93	1806.99
LPC(22:6)	568.34	LPC	Glycerophospholipids	2.76836	3.03525	4422.23	1835.66
PC(40:8)	830.569	PC	Glycerophospholipids	6.34198	1.7008	2604.08	1931.51
PC(32:2)	730.538	PC	Glycerophospholipids	1.07822	0.973414	2678.11	2247.12
PC(38:2)	814.632	PC	Glycerophospholipids	4.86025	15.9769	3333.69	2292.94
PC(36:3)_4	784.584	PC	Glycerophospholipids	0.983612	5.44518	3184.47	2326.2
PC(34:3)_3	756.553	PC	Glycerophospholipids	1.71902	1.58628	3196.66	2596.31
PC(36:4)_2	782.569	PC	Glycerophospholipids	1.96925	3.70377	3134.78	2625.07
PC(O-34:1) or PC(P-34:0)	746.607	PC O-	Glycerophospholipids	0.986019	0.322982	4408.16	2707.34
PC(O-34:2)	744.59	PC O-	Glycerophospholipids	0.98879	0.394792	3900.91	2842.56
PC(40:4)_2	838.632	PC	Glycerophospholipids	0.179479	0.90363	3789.91	2873.37
LPC(20:3)_2	546.353	LPC	Glycerophospholipids	2.42415	3.24866	7870.32	3140.71
PC(34:3)	756.553	PC	Glycerophospholipids	1.16156	3.95314	4475.01	3566.79
PC(O-36:5)_2	766.574	PC O-	Glycerophospholipids	0.581742	0.381622	3356.01	4180.82
PC(34:3)_2	756.553	PC	Glycerophospholipids	2.55361	2.1778	5015.94	4194.27
PC(O-34:3)_2	742.578	PC O-	Glycerophospholipids	3.00772	0.835058	6376.69	4304.17
PC(38:4)_2	810.601	PC	Glycerophospholipids	1.04001	4.66904	13875.9	4471.49
PC(O-38:4)_2	796.62	PC O-	Glycerophospholipids	12.5893	1.78298	6600.25	4581.09
PC(40:5)	836.616	PC	Glycerophospholipids	1.59841	1.07161	6024.29	4736.67
PC(16:0_16:0)	734.569	PC	Glycerophospholipids	1.91751	1.38402	6249.68	4770.36
LPC(18:0)	524.371	LPC	Glycerophospholipids	5.11341	4.02044	13086.3	4912.55
PC(38:6)	806.569	PC	Glycerophospholipids	2.48471	2.21773	6683.73	5293.11
PC(36:4)_5	782.568	PC	Glycerophospholipids	15.3114	20.4892	9545.14	5678.49
LPC(16:1)	494.323	LPC	Glycerophospholipids	4.13338	2.3691	9140.11	5701.71
LPC(20:5)_2	542.321	LPC	Glycerophospholipids	5.6211	1.57427	11049.4	5787.93
PC(36:4)_3	782.571	PC	Glycerophospholipids	16.1469	22.9912	10935.5	7424.55
PC(34:1)	760.587	PC	Glycerophospholipids	15.1237	29.404	8339.81	8132.49
PC(36:5)_2	780.554	PC	Glycerophospholipids	2.40211	5.823	10590.6	8310.03
PC(O-38:5)	794.606	PC O-	Glycerophospholipids	4.6542	0.83355	10210.9	8469.79
PC(O-36:4)	768.589	PC O-	Glycerophospholipids	1.23081	0.165659	11632.2	9037.45
PC(38:3)_2	812.609	PC	Glycerophospholipids	11.1114	12.7742	13420.9	9128.8
PC(38:4)	810.598	PC	Glycerophospholipids	78.3851	2.0959	6540.53	9300.02
PC(40:6)_3	834.6	PC	Glycerophospholipids	0.277341	0.51901	11442	9996.99
PC(32:1)	732.553	PC	Glycerophospholipids	0.219322	0.458428	13891.1	10881.5
LPC(18:1)	522.355	LPC	Glycerophospholipids	1.80129	3.62436	7834.56	10999.7
PC(36:2)_2	786.602	PC	Glycerophospholipids	12.712	20.4595	16512.5	11871
PC(36:4)	782.57	PC	Glycerophospholipids	0.644377	0.796164	13558.5	11878.6
LPC(20:4)	544.339	LPC	Glycerophospholipids	8.36892	10.6531	26790.6	12210.1
PC(34:2)	758.571	PC	Glycerophospholipids	6.41779	2.19256	11418.6	12254.9
PC(36:3)	784.581	PC	Glycerophospholipids	2.96149	1.08326	16762.4	13843.6
PC(38:5)	808.585	PC	Glycerophospholipids	2.9519	1.48179	18665	14063.3
PC(36:3)_2	784.586	PC	Glycerophospholipids	2.91334	2.10516	26042.8	14216.8
PC(38:3)_3	812.617	PC	Glycerophospholipids	1.16734	0.807777	25187.7	19578.7
PC(36:1)	788.618	PC	Glycerophospholipids	1.34113	0.669911	27731.6	19771.1
PC(38:6)_2	806.571	PC	Glycerophospholipids	2.59833	0.738876	26880.9	20250.8
PC(38:4)_3	810.609	PC	Glycerophospholipids	4.1851	5.11014	33150.7	22755.4
PC(16:0_18:1)	760.593	PC	Glycerophospholipids	4.93733	6.19856	38177.2	26528
PC(36:3)_3	784.587	PC	Glycerophospholipids	1.47166	3.38235	28612.1	29519.8
LPC(18:2)	520.341	LPC	Glycerophospholipids	3.7034	1.9539	78160.2	45220
LPC(18:0)_2	524.372	LPC	Glycerophospholipids	2.65305	3.04704	80627	59694.5
LPC(16:0)	496.34	LPC	Glycerophospholipids	11.6232	65.0591	33209	68790
LPC(16:0)_2	496.342	LPC	Glycerophospholipids	21.4614	13.5953	155511	108044
Cer(d18:1_26:0)	660.665	Cer	Sphingolipids	20.9585	48.9253	5.903	1.78778
SM(d38:2)	757.619	SM	Sphingolipids	26.5586	30.7692	9.50925	4.45802
Cer(d18:1_25:0)	646.649	Cer	Sphingolipids	5.3969	8.7111	21.1159	13.8926
SM(d40:2)	785.647	SM	Sphingolipids	7.61055	60.2282	74.2315	14.0292
Cer (d40:1) _ (d18:1_22:0)	604.602	Cer	Sphingolipids	2.43269	3.32624	62.2324	19.9007
HexCer(d18:1_23:0)	798.681	HexCer	Sphingolipids	1.03255	3.36132	54.0815	35.9216
Cer(d18:1_18:0)	566.551	Cer	Sphingolipids	1.91199	5.45903	55.2305	40.5692
HexCer(d18:1_22:0)	784.665	HexCer	Sphingolipids	1.47126	1.25001	157.152	62.8446
HexCer(d18:1_24:0)	812.697	HexCer	Sphingolipids	1.21987	3.86079	291.26	86.2121
SM(d18:0_14:0)	677.558	SM	Sphingolipids	2.35127	4.00572	132.863	87.3454
Cer(d18:1_22:0)_2	622.613	Cer	Sphingolipids	2.75276	5.23975	340.116	109.576
Cer(d18:1_23:0)	636.629	Cer	Sphingolipids	3.98787	7.58131	312.825	120.005
Cer(d42:1)	632.634	Cer	Sphingolipids	5.17642	4.47996	250.298	125.166
SM(40:2)	785.652	SM	Sphingolipids	15.5551	152.18	576.623	145.749
LacCer(d18:1_16:0)	862.624	Cer	Sphingolipids	0.501265	4.16511	202.036	148.333
Cer(d18:1_22:0)	622.613	Cer	Sphingolipids	3.90243	5.12385	408.611	148.76
SM(d36:1)	731.605	SM	Sphingolipids	2.67688	13.784	235.969	174.555
SM (d18:1_24:4)	807.635	SM	Sphingolipids	5.20511	1.81233	306.867	215.411
Cer(d18:1_24:1)	648.629	Cer	Sphingolipids	0.890546	3.16503	488.056	238.511
SM(d40:1)_2	787.667	SM	Sphingolipids	7.86454	2.87896	353.039	268.97
SM(d42:2)	813.683	SM	Sphingolipids	6.47821	8.65068	368.177	269.945
SM(d38:1)	759.637	SM	Sphingolipids	12.9613	82.5786	536.443	297.051
SM(d42:1)_2	815.699	SM	Sphingolipids	1.27213	0.825469	642.432	345.872
SM(d18:1_12:0)	647.512	SM	Sphingolipids	2.34084	1.58375	478.217	352.82
SM(d36:0)	733.62	SM	Sphingolipids	14.2303	16.3642	660.166	548.636
Cer(d18:1_24:0)	650.644	Cer	Sphingolipids	4.14584	2.7022	1395.81	666.072
SM (d18:1_24:4)_2	807.635	SM	Sphingolipids	0.682768	4.25462	1088.5	826.812
SM(d18:2_14:0)	673.527	SM	Sphingolipids	1.87449	4.4175	1186.49	886.4
SM(d40:1)	787.661	SM	Sphingolipids	1.37144	1.12299	1914.48	1451.68
SM(d40:2)_2	785.65	SM	Sphingolipids	0.34508	7.15462	14445	1902.08
SM(d18:0_16:0)	705.59	SM	Sphingolipids	0.305935	18.8763	2971.48	2087.96
SM(d42:1)	815.691	SM	Sphingolipids	0.355128	1.95692	3919.15	2105.42
SM(d38:2)_2	757.621	SM	Sphingolipids	0.642092	0.318973	3484.37	2651.22
SM(d36:2)	729.59	SM	Sphingolipids	2.78144	0.586367	1041.36	3342.48
SM(d32:1)	675.543	SM	Sphingolipids	3.73027	2.47537	4311.76	3387.9
SM(d18:1_24:0)	815.7	SM	Sphingolipids	0.553681	0.202378	11832.7	4913.09
SM(d40:1)_3	787.669	SM	Sphingolipids	0.343479	2.30418	13646.1	6333.78
SM(d18:1_16:0)	703.575	SM	Sphingolipids	0.868223	160.391	607.115	7680.1
SM(d36:1)_2	731.606	SM	Sphingolipids	0.363175	0.374194	12909.2	10255.5
SM(d42:2)_2	813.685	SM	Sphingolipids	0.405274	0.306617	20654.3	11138.7
SM(d18:1_16:0)_2	703.576	SM	Sphingolipids	0.550979	4.54482	22694	24101.7
CE(18:2)	666.618	CE	Sterol Lipids	25.1359	29.375	147.759	39.8062
CE(20:5)	369.352	CE	Sterol Lipids	3.32061	4.08767	295.712	140.71
CE(18:0)	369.35	CE	Sterol Lipids	57.9917	2.92428	82.9629	149.519
CE fragment	369.352	CE	Sterol Lipids	2.23789	2.97532	805.075	582.835
CE(20:4)	369.352	CE	Sterol Lipids	1.68894	3.56978	2030.45	1206.23
CE(18:1)	369.351	CE	Sterol Lipids	4.37531	2.0381	3703.86	2084.52
CE(16:0)	369.351	CE	Sterol Lipids	73.9118	2.43396	1945.03	2200.71
CE(16:1)	369.352	CE	Sterol Lipids	3.41778	2.41102	5151.65	2696.03
					NA		NA

## Sheet: Table S7
Table S7. Linearity results of three calibration curves using MMI480, the exposomics/metabolomics (ExMet) method, and the lipidomics (LIP) method.
Standards	MeOH:MTBE:IPA (MMI480)	Metabolomics (ExMet) and Lipidomics (LIP)
Lipids
CE (18:1)	0.987	0.993
Cer (d18:1/18:1)	0.99	0.99
LPC (18:0)	0.995	0.993
LPC (18:1)	0.997	0.99
LPE (18:1)	0.997	0.984
SM(d18:1/16:0)	0.991	0.962
PC (16:0-18:1)	0.993	0.99
PC (16:0/16:0)	0.993	0.99
PC (18:0/18:0)	0.991	0.987
PE (16:0/18:1)	0.992	0.982
TG (16:0/16:0/16:0)	0.811	0.982
TG (18:0/18:0/18:0)	0.264	0.942
Bile acids
THCA	0.993	0.998
GHDCA	0.997	0.997
HCA	0.998	0.997
HDCA	0.99	0.989
GCDCA	0.997	0.996
GDCA	0.998	0.999
w/a-MCA	0.999	0.999
TaMCA	0.999	1
GUDCA	0.998	0.998
THDCA	0.98	0.99
GLCA	1	0.999
GCA	0.991	0.998
UDCA	0.995	0.997
CA	0.999	0.998
7-oxo-DCA	0.999	1
TLCA	1	0.999
GHCA	0.999	0.998
LCA	0.986	0.992
TCA	0.998	0.998
DCA	0.998	0.956
Perfluoroalkyl and Polyfluoroalkyl Substances
PFHxS L	0.999	0.999
PFOA	0.999	0.998
PFUnDA	0.999	0.999
PFNA	0.996	0.987
PFOS B	0.999	0.999
Polar metabolites
Abscisic acid	0.993	0.999
Caffeic acid	0.991	0.991
Hydroxyglutaric acid	0.968	0.959
Naringenin	0.958	0.983
Phenylalanine	1	0.998
Salicylic acid	0.998	0.988
Succinic acid	0.992	0.985
Catechin	0.968	0.959
Sorbitol	0.986	0.984
Sucrose	0.99	0.996
Vanillic acid	0.999	0.992
Ferulic acid	0.998	0.996
3-Carboxy-4-methyl-5-propyl-2-furanpropanoic acid (CMPF)	0.997	0.999
5-Oxoproline	0.999	0.999
Coumaric acid	0.996	0.979
Gibberelic acid	0.996	0.997
Glutamic acid	0.996	0.996
Glutamine	0.997	0.998
Hippuric acid	0.998	0.996
Indole-3-propionic acid	0.993	0.998
Inosine	0.999	0.998
Kinetin	0.997	0.984
Leucin	0.997	0.997
Mevalonic acid	0.995	0.998
Proline	0.999	0.998
Sinapic acid	0.998	0.998
Taurine	0.997	0.998
tryptophan	0.998	0.996
Valine	0.999	0.999
2-Hydroxybutyric acid	0.988	0.997
4-Hydroxybenzyl alcohol	0.997	0.993
Asparagine	0.993	0.978
Dihydroxy caffeic acid	0.977	0.988
Kynurenic acid	0.998	0.997
p-cresol	0.984	0.975
Threonine	0.99	0.992
Lysine	0.999	0.351
Dihydroxy caffeic acid	0.993	0.953
Indole-3-acetic acid	0.993	0.999
Lactic acid	0.99	0.989
Methionine	0.987	0.997
Shikimic acid	0.919	0.992
Rosmarinic acid	0.935	0.982
Galacturonic acid	0.963	0.749
Aspartic acid	0.933	0.865
Gallic acid	0.892	0.857

## Sheet: Table S8
Table S8. Quantitative values (ng/mL) of PFAS in SRM-1950 and SRM-1957 using the newly developed method.
	SRM-1950	Reference values	SRM-1957	Reference values
PFNA	0.5	0.705 (0.028)	0.17	0.878 (0.077)
PFOA	3.45	3.21 (0.6)	5.21	5.00 (0.44)
PFUnDA	0.44	0.182 (0.003)	0.29	0.172 (0.0036)
PFHxS	3.64	3.19 (0.08)	3.91	4.00 (0.83)
PFOS	9.2	10.43 (0.12)	21.19	21.1 (1.3)

## Sheet: Table S9
Table S9. Quantitative values of metabolites (ng/mL) and lipids (µg/mL) in SRM-1950 using the newly developed method.
	SRM-1950	Reference values	References
Leucine	10.06	12.90 (0.82)	SRM-1950
Methionine	3.35	3.26 (0.26)
Phenylalanine	9.59	8.2 (1.1)
Proline	7.32	19.9 (1.1)
Threonine	2.33	13.94 (0.7)
Valine	13.69	20.9 (1.2)
CA	0.22	0.12 (0.034)	Bowden et al.3
CDCA	0.33	0.3 (0.11)
DCA	0.37	0.35 (0.083)
GCA	0.31	0.24 (0.069)
GDCA	0.39	0.43 (0.18)
GCDCA	1.03	1.1 (0.069)
GLCA	0.03	0.025 (0.0018)
GUDCA	0.15	0.15 (0.024)
LCA	0.01	0.014 (0.0036)
TCA	0.02	0.026 (0.0056)
TCDCA	0.16	0.084 (0.005)
TDCA	0.07	0.04 (0.0064)
UDCA	0.11	0.11 (0.024)
LPC (18:1)	35.27	23.8 (10.2)	Mandal et al.4
LPE (18:1)	0.35	1.17 (0.16)
LPC (18:0)	37.2	32.4 (16.5)
SM (d18:1/16:0)	18.2	99.3 (31.5)
PC (16:0-18:1)	107.93	139.29 (5.71)
PC (16:0/16:0)	13.25	9.88 (0.46)
Cer (d18:1/18:1)	0.13	0.018 (0.017)
PE (16:0/18:1)	2.04	1.33 (0.12)
PC (18:0/18:0)	0.57	1 (0.2)
CE (16:0)	287.51	195 (106)

[truncated: 5 more sheets: Table S10, Table S11, Table S12, Table S13, Table S14]
